# Supplementary material for: Easy-to-actuate multi-compatible truss structures with prescribed reconfiguration
Source: Nat Commun. 2024 Jun 7;15:4886. doi: 10.1038/s41467-024-49210-3 (PMC11161661; doi:10.1038/s41467-024-49210-3)
Supplement: Supplementary file 9 — Supplementary Code 1-2 [file 41467_2024_49210_MOESM9_ESM.zip]

Archive with 10 entries (8 files):
- Supplementary Code/
- Supplementary Code/SC1_StepbyStep2P4B.m
- Supplementary Code/SC2_DesignToolbox/
- Supplementary Code/SC2_DesignToolbox/constraint2_auto.m
- Supplementary Code/SC2_DesignToolbox/drawing_auto.m
- Supplementary Code/SC2_DesignToolbox/interaction.asv
- Supplementary Code/SC2_DesignToolbox/interaction.m
- Supplementary Code/SC2_DesignToolbox/README.txt
- Supplementary Code/SC2_DesignToolbox/rot2d.m
- Supplementary Code/SC2_DesignToolbox/target_auto.m
