# Supplementary material for: Easy-to-actuate multi-compatible truss structures with prescribed reconfiguration
Source: Nat Commun. 2024 Jun 7;15:4886. doi: 10.1038/s41467-024-49210-3 (PMC11161661; doi:10.1038/s41467-024-49210-3)
Supplement: Supplementary file 9 — Supplementary Code 1-2 [file 41467_2024_49210_MOESM9_ESM.zip › Supplementary Code/SC1_StepbyStep2P4B.m]

clear
deg=pi/180;  % degree
nr=2; % number of plates
nl=4; % number of bars
nc=3; % number of configurations
nb={0 4;4 0}; % connection matrix, describing how many bars are there between any two plates
P={[0,0],[0,0];[0,0],[2,3];[0,0],[4,1]}; % reference points of two plates in every target configuration
theta={0,0;0,30*deg;0,5*deg}; % rotation angle around reference points of two plates in every target configurations
d=2; % number of dimensions
mb=4; % the maximum number of bars between two plates

% Different initial guess leads to different optimization results.
% So the results may be a little different from the paper Fig. 2a.
x0=-100+200*rand(d*nr,mb*nr); % matrix of initial conditions, all entries selected randomly within -100 to 100
s=zeros(d*nr,mb*nr); % set initial solution matrix as all zero entries
t=0; % set initial target function value as zero
exitflag=0; % set initial exit flag as zero
Aneq=[];b=[];beq=[];Aeq=[];lb=[];ub=[];
options = optimoptions('fmincon','ConstraintTolerance',1e-12,'MaxFunEvals',1e6); % set fmincon options
[s,t,exitflag]=fmincon(@(x)target(x,nr,nc,nb,P),x0,Aneq,b,Aeq,beq,lb,ub,@(x)mycon(x,nr,nc,nb,P,theta),options);

% bars' endpoints matrix A
A=cell(nr,nr);
axis equal
for p=1:nr
    for q=1:nr
        if p==q
            A{p,q}=[]; % a bar has to be between bodies, can't be inside.
        else
            A{p,q}=cell(nc,nb{p,q}); % referring to in initial configuration, the endpoint of a bar which lies in No.p plate. This bar connects plate No.p and No.q.
            for k=1:nb{p,q} % referring to No.k bar between plate No.p to No.q
                for i=1:nc
                    if i==1
                        A{p,q}{i,k}=[s(p,q+(k-1)*nr),s(p+nr,q+(k-1)*nr)]; % assign the x and y coordinates of an endpoint with entries of solution s
                    else
                        A{p,q}{i,k}=P{i,p}+(RotMatrix(theta{i,p})*(A{p,q}{1,k}-P{1,p})')'; % derive the x and y coordinates of an endpoint in different configurations
                    end
                end
            end
        end
    end
end

% plot
non=[NaN,NaN];cmap=hsv(nc);hold on
for i=1:nc
    for p=1:nr
        for q=1:nr
            for k=1:nb{p,q}
                bar=[A{p,q}{i,k};A{q,p}{i,k}]; % represent a bar with a line segment
                plot(bar(:,1),bar(:,2),'color',cmap(i,:),'LineWidth',2);
            end
        end
    end
end

body=[];
for i=1:nc
    for p=1:nr
        for q=1:nr
            for k=1:nb{p,q}
                body=[body;A{p,q}{i,k}]; % represent a plate by a polygon whose vertices are the reference point of the plate and all endpoints of bars on the plate. 
            end
        end
        body=[body;P{i,p}];z=convhull(body);
        fill(body(z,1),body(z,2),cmap(i,:),'facealpha',0.3,'edgealpha',0);
        body=[];
    end 
end


% target function of fmincon
function t= target(x,nr,nc,nb,P)

A=cell(nr,nr);
for p=1:nr
    for q=1:nr
        if p==q
            A{p,q}=[]; 
        else
            A{p,q}=cell(nc,nb{p,q}); % referring to in initial configuration, the endpoint of a bar which lies in No.p plate. This bar connects plate No.p and No.q.
            for k=1:nb{p,q} % referring to No.k bar between plate No.p to No.q
                A{p,q}{1,k}=[x(p,q+(k-1)*nr),x(p+nr,q+(k-1)*nr)]; % assign the x and y coordinates of an endpoint with entries of variable x
            end
        end
    end
end

t=0; % set the initial value of target function as zero. 
for p=1:nr
    for q=1:nr
        for k=1:nb{p,q}
            t=t+norm(A{p,q}{1,k}-A{q,p}{1,k})+norm(P{1,p}-A{p,q}{1,k})+norm(P{1,q}-A{q,p}{1,k}); % the target function is the sum of the length of all bars and the distance of all endpoints of bars to the reference points on the same plate. 
        end
    end
end

end


% constraint function of fmincon
function [c,ceq] = mycon(x,nr,nc,nb,P,theta)

A=cell(nr,nr);
for p=1:nr
    for q=1:nr
        if p==q
            A{p,q}=[]; 
        else
            A{p,q}=cell(nc,nb{p,q});
            for k=1:nb{p,q}
                for i=1:nc
                    if i==1
                        A{p,q}{i,k}=[x(p,q+(k-1)*nr),x(p+nr,q+(k-1)*nr)]; % referring to initial configuration
                    else
                        A{p,q}{i,k}=P{i,p}+(RotMatrix(theta{i,p})*(A{p,q}{1,k}-P{1,p})')'; % referring to in configurations other than initial configuration, the endpoint of No.k bar which lies in No.p plate. This bar connects plate No.p and No.q.
                    end
                end
            end
        end
    end
end

% equality constraints of fmincon, i.e. the multi-compatibility constraints
sum=1; % set the initial total number of equality constraints
for p=1:nr
    for q=1:nr
        for i=2:nc
            for k=1:nb{p,q}
                ceq(sum)=norm(A{p,q}{i,k}-A{q,p}{i,k})-norm(A{p,q}{1,k}-A{q,p}{1,k}); % the length of each bar shouldn't change in different configurations
                sum=sum+1;
            end
        end
    end
end

% inequality constraints of fmincon
tol=1; % set the initial total number of inequality constraints. 
max1=100; % the maximum length of a bar
min1=1; % the minimum length of a bar
max2=100; % the maximum distance of an endpoint of a bar to the reference point in the same plate
min2=1; % the minimum distance of an endpoint of a bar to the reference point in the same plate
min3=1; % the minimum distance of two endpoints of two bars in the same plate
for p=1:nr
    for q=1:nr
        for k=1:nb{p,q}
            c(tol)=norm(A{p,q}{1,k}-A{q,p}{1,k})-max1; % the length of every bar is smaller than a given maximum value
            c(tol+1)=norm(P{1,q}-A{q,p}{1,k})-max2; % the distance of every endpoint to the reference point in the same plate is smaller than a given maximum value
            c(tol+2)=norm(P{1,p}-A{p,q}{1,k})-max2; % the distance of every endpoint to the reference point in the same plate is smaller than a given maximum value
            c(tol+3)=-norm(A{p,q}{1,k}-A{q,p}{1,k})+min1; % the length of every bar is larger than a given minimum value
            c(tol+4)=-norm(P{1,q}-A{q,p}{1,k})+min2; % the distance of every endpoint to the reference point in the same plate is larger than a given minimum value
            c(tol+5)=-norm(P{1,p}-A{p,q}{1,k})+min2; % the distance of every endpoint to the reference point in the same plate is larger than a given minimum value
            tol=tol+6;
            for m=1:nb{p,q}
                if k<m
                    c(tol)=-norm(A{p,q}{1,k}-A{p,q}{1,m})+min3; % the distance of two endpoints of two bars in the same plate is smaller than a given minimum value
                    tol=tol+1;
                end
            end
        end
    end
end

end

function R=RotMatrix(theta) % defining the function of rotation matrix
    R=[cos(theta),-sin(theta);sin(theta),cos(theta)];
end
