# Supplementary material for: Easy-to-actuate multi-compatible truss structures with prescribed reconfiguration
Source: Nat Commun. 2024 Jun 7;15:4886. doi: 10.1038/s41467-024-49210-3 (PMC11161661; doi:10.1038/s41467-024-49210-3)
Supplement: Supplementary file 9 — Supplementary Code 1-2 [file 41467_2024_49210_MOESM9_ESM.zip › Supplementary Code/SC2_DesignToolbox/constraint2_auto.m]

function [neq,eq] = constraint2_auto(XX,n,nc,nr,nr_new,sum_nr,count,linkages,P,theta)
% for a=1:nr
%     for i=1:nc
%         theta{i,a}=XX(a,2*max(sum_nr)+i);
%     end
% end

% parameter definition
% A{i}{a,b}{k}: the endpoint of the No.k bar between Plate a and Plate b, on the No.a plate, at Config.i
A=cell(nc,1);
y_co=zeros(nc,1);
for a_n=1:length(nr_new)
    a=nr_new(a_n); 
    for b=1:max(linkages{a}) 
        c = count{a}(b); 
        if c > 0
            y_co(b) = sum(count{b})*2;
            for d=1:c
                A{1}{a,b}{d}(1) = XX(a,sum(count{a}(1:b-1))*2+2*d-1);
                A{1}{a,b}{d}(2) = XX(a,sum(count{a}(1:b-1))*2+2*d); 
                A{1}{b,a}{d}(1) = XX(b,y_co(b)+1);
                A{1}{b,a}{d}(2) = XX(b,y_co(b)+2);
                y_co(b) = y_co(b)+2;               
            end
        end
    end
end

% regard Plate 1 as the fixed ground
% define points A at Config.2 and so on, until at Config.nc
% describing the rotation of plates to ensure the compatibility of plates
for i=2:nc
    for a=1:nr
        for b=1:max(linkages{a}) 
            c=count{a}(b);
            if c > 0
                for d=1:c
                    A{i}{a,b}{d}=(P{i,a}.'+rot2d(theta{i,a})*(A{1}{a,b}{d}-P{1,a}).').'; 
                    A{i}{b,a}{d}=(P{i,b}.'+rot2d(theta{i,b})*(A{1}{b,a}{d}-P{1,b}).').'; 
                end
            end
        end
    end
end

%%
neq=[];n_neq=1;eq=[];n_eq=1;
% the core multi-compatibility constraints
for a=1:nr
    for b=1:max(linkages{a})
        c=count{a}(b);
        if c > 0
            for d=1:c
                for i=2:nc
                    eqa = norm(A{1}{b,a}{d}-A{1}{a,b}{d});
                    eqb = norm(A{i}{b,a}{d}-A{i}{a,b}{d});
                    eq(n_eq,:)=eqa-eqb; % the lengths of bars are identical at the 1st and ith config.
                    n_eq=n_eq+1;
                end
            end
        end
    end
end    

%write the non-equation to make the structure neater
for a=1:nr
    for b=1:max(linkages{a})
        c=count{a}(b);
        if c > 0
            for d=1:c
                % limit the distance between the reference point P and joint point A
                % equivalent to limiting the size of the plate
                neq(n_neq,:) = norm(P{1,a}-A{1}{a,b}{d})-8;                  
                n_neq=n_neq+1;
                neq(n_neq,:) = norm(P{1,b}-A{1}{b,a}{d})-8; 
                n_neq=n_neq+1;
                neq(n_neq,:) = -norm(P{1,a}-A{1}{a,b}{d})+1;                  
                n_neq=n_neq+1;
                neq(n_neq,:) = -norm(P{1,b}-A{1}{b,a}{d})+1; 
                n_neq=n_neq+1;
                % limit the lengths of bars in between plates
                neq(n_neq,:) = -norm(A{1}{a,b}{d}-A{1}{b,a}{d})+1; 
                n_neq=n_neq+1;
                neq(n_neq,:) = norm(A{1}{a,b}{d}-A{1}{b,a}{d})-10; 
                n_neq=n_neq+1;
            end
        end
    end
end


% limit the distance between joints on the same plate
for i=1:nr
    joints{i}=[];
end
for a=1:nr
    for b=1:max(linkages{a})
        c=count{a}(b);
        if c > 0
            for d=1:c
                joints{a}=[joints{a};A{1}{a,b}{d}];
                joints{b}=[joints{b};A{1}{b,a}{d}];
            end
        end
    end
end
for a=1:nr
    for i=1:(size(joints{a},1)-1)
        for j=(i+1):size(joints{a},1)
            neq(n_neq,:) = -norm(joints{a}(i,:)-joints{a}(j,:))+2;
            n_neq=n_neq+1;
        end
    end
end              
            
        

end
