# Supplementary material for: Easy-to-actuate multi-compatible truss structures with prescribed reconfiguration
Source: Nat Commun. 2024 Jun 7;15:4886. doi: 10.1038/s41467-024-49210-3 (PMC11161661; doi:10.1038/s41467-024-49210-3)
Supplement: Supplementary file 9 — Supplementary Code 1-2 [file 41467_2024_49210_MOESM9_ESM.zip › Supplementary Code/SC2_DesignToolbox/drawing_auto.m]

XXF=cell(done,1);
for f=1:done
    XXF{f} = XXS{f};
    %define point A{1},points A at configuration1
    A=cell(nc,1);
    y_co=zeros(nc,1);
    for a_n=1:length(nr_new)
        a=nr_new(a_n); 
        for b=1:max(linkages{a}) 
            c = count{a}(b);
            if c > 0
                y_co(b) = sum(count{b})*2; 
                for d=1:c
                    A{1}{a,b}{d}(1) = XXF{f}(a,sum(count{a}(1:b-1))*2+2*d-1); 
                    A{1}{a,b}{d}(2) = XXF{f}(a,sum(count{a}(1:b-1))*2+2*d); 
                    A{1}{b,a}{d}(1) = XXF{f}(b,y_co(b)+1); 
                    A{1}{b,a}{d}(2) = XXF{f}(b,y_co(b)+2);
                    y_co(b) = y_co(b)+2;               
                end
            end
        end
    end
    
%     for a=1:nr
%         for i=1:nc
%             theta{i,a}=XXF{f}(a,2*max(sum_nr)+i);
%         end
%     end
     
    
    %define points A at conifuration2 and so on, until at configuration 'nc'
    for i=2:nc
        for a_n=1:length(nr_new)
            a=nr_new(a_n);  
            for b=1:max(linkages{a}) 
                c=count{a}(b);
                if c > 0
                    for d=1:c
                        A{i}{a,b}{d}=(P{i,a}.'+rot2d(theta{i,a})*(A{1}{a,b}{d}-P{1,a}).').'; %有旋转之后，不能直接坐标加减，因为旋转之后方向向量改变
                        A{i}{b,a}{d}=(P{i,b}.'+rot2d(theta{i,b})*(A{1}{b,a}{d}-P{1,b}).').'; %有旋转之后，不能直接坐标加减，因为旋转之后方向向量改变
                    end
                end
            end
        end
    end
%%    
    %drawing,from 1-2,2-3,......        
    sequence=[];
    cmap=hsv(nc);
     A_value=cell(3,1);
    for i=1:nc
        A_value{i}=cell(nr,1); 
        for j=1:nr
            A_value{i}{j}=[];
        end
    end
    
    figure;
    for i=1:nc
%         figure
        for a_n=1:length(nr_new)
            a=nr_new(a_n);  
            for b=1:max(linkages{a})
                c=count{a}(b);
                if c > 0
                    for d=1:c
%                         sequence=[A{i}{a,b}{d};A{i}{b,a}{d};P{i,b}]; % draw the bars
                        sequence=[A{i}{a,b}{d};A{i}{b,a}{d}];
                        plot(sequence(:,1),sequence(:,2),'color',cmap(i,:),'LineWidth',2);
                        hold on;
                    end
                end
            end
        end
        
        for a=1:nr
            for b=1:max(linkages{a}) 
                c=count{a}(b);
                if c > 0
                    for d=1:c
                        A_value{i}{a} = [A_value{i}{a};A{i}{a,b}{d}];
                        A_value{i}{b} = [A_value{i}{b};A{i}{b,a}{d}];
                    end
                end
            end
        end    
        for a=1:nr
            for b=1:max(linkages{a}) 
                c=count{a}(b);
                if c > 0
                    for d=1:c
                        A_value{i}{a} = [A_value{i}{a};A{i}{a,b}{d}];
                        A_value{i}{b} = [A_value{i}{b};A{i}{b,a}{d}];
                    end
                end
            end
        end    
        f_sequence=[];
        for a=1:nr
            f_sequence=[A_value{i}{a};P{i,a}];
            k=convhull(f_sequence(:,1),f_sequence(:,2));
            fil=fill(f_sequence(k,1),f_sequence(k,2),cmap(i,:));
            set(fil,'edgealpha',0,'facealpha',0.3);           
            axis equal;           
            hold on;
        end
        
    end
    
    
end                    
   
