# Supplementary material for: Easy-to-actuate multi-compatible truss structures with prescribed reconfiguration
Source: Nat Commun. 2024 Jun 7;15:4886. doi: 10.1038/s41467-024-49210-3 (PMC11161661; doi:10.1038/s41467-024-49210-3)
Supplement: Supplementary file 9 — Supplementary Code 1-2 [file 41467_2024_49210_MOESM9_ESM.zip › Supplementary Code/SC2_DesignToolbox/interaction.asv]

close all;
clear;
clc;

deg=pi/180;

%nr:number of plates;nc:number of prescribed configurations
nr=3;nc=3; 

% % input: the number of rows/columns denotes the number of plates. 
% % The element in Row i and Column j defines the number of bars connencting Plate i and Plate j.
% input=[0 4;
%        4 0]; 
% 
% % P and theta: the number of rows is nc; the number of columns is nr.
% P={[0,0],[0,3];
%    [0,0],[2,3];
%    [0,0],[4,1]};
% theta = {0,0;0,pi/6;0,pi/3};

% prescribe configurations for 3plate-6bar structures
input=[0 2 2;2 0 2;2 2 0];
P={[0,0],[0,3],[2,2];[0,0],[2,3],[4,0];[0,0],[3,1],[4,-3]};
theta = {0,0,0;0,pi/6,pi/4;0,pi/3,pi/6};

%%%%%%%%%%%%%%%%%%%%%%%%%%%%%%%%%%%%%%
% The following array variables are built for the customized design toolbox.
% The core multi-compatibility constraints can be read in 'constraint2_auto.m'.
% linkages{i}: records bars connecting the i th plate and j th plate(j>i;if j=nr, i=1) 
% for example: two bars bewteen the 1st and 2nd plate -> linkages{1}=[2,2]
n=zeros(1,nr); 
linkages=cell(nr,1);
for r=1:nr
    if r==1
        for i=2:(nr-1)
            re=input(1,i); 
            n(1)=n(1)+input(1,i);
            for l=1:re
                linkages{1}= [linkages{1},i];
            end
        end
    elseif r==nr
        re=input(nr,1); 
        n(nr)=input(nr,1);
        for l=1:re
            linkages{nr}=[linkages{nr},1];
        end
    else
        for i=(r+1):nr
            re=input(r,i);
            n(r)=n(r)+input(r,i);
            for l=1:re
                linkages{r}=[linkages{r},i];
            end
        end
    end
end

% nr_new: check which plates have bars
nr_new=[]; 
for i=1:nr
    if isempty(linkages{i})==0 
        nr_new=[nr_new,i];
    end
end

% count{i}:count the number of bars connecting i th plate with the others
count=cell(nr,1);
tab=cell(nr,1);
sum_nr=[]; 
for i_n=1:length(nr_new)
    i=nr_new(i_n);
    tab{i} = tabulate(linkages{i});
    count{i} = tab{i}(:,2); 
end


sum_nr=n;
for a_n=1:length(nr_new)
    a=nr_new(a_n);
    for b=1:max(linkages{a})
        c=count{a}(b);
        if c > 0
            sum_nr(b)=sum_nr(b)+c;
        end
    end
end
%%%%%%%%%%%%%%%%%%%%%%%%%%%%%%%%%%%%%%%%%%%%%

done=0;
for out_loop=1:100
    %define the lower bound
    A_lb = -100*ones(nr,2*max(sum_nr));
    theta_lb=-pi*ones(nr,nc);
    beta_lb=-pi*ones(nr,max(n)*nc);
    XX_lb = [A_lb,theta_lb,beta_lb];

    %define the upper bound
    A_ub = 100*ones(nr,2*max(sum_nr));
    theta_ub = pi*ones(nr,nc);
    beta_ub=pi*ones(nr,max(n)*nc);
    XX_ub = [A_ub,theta_ub,beta_ub];

    %define the initial guess randomly
    for n_loop=1:30
        A_rand=unifrnd(-60,60,nr,2*max(sum_nr)); 
        thetas_rand=unifrnd(-pi,pi,nr,nc);
        beta_rand=unifrnd(-pi,pi,nr,nc*max(n));
        XX0=[A_rand,thetas_rand,beta_rand];
        options=optimoptions(@fmincon,'MaxFunEvals',1e6,'MaxIter',1e4); 
    %     options = optimoptions('fmincon','ConstraintTolerance',1e-12);
        [XX,y,exitflag]= fmincon(@(XX)target_auto(XX,n,nr,nc,nr_new,sum_nr,count,linkages,P),XX0,[],[],[],[],XX_lb,XX_ub,@(XX)constraint2_auto(XX,n,nc,nr,nr_new,sum_nr,count,linkages,P,theta),options);
        if exitflag > 0
            done=done+1;
            XXS{out_loop} = XX;
            YS{out_loop} = y;
            return
        end
    end
end
        
