# Supplementary material for: Easy-to-actuate multi-compatible truss structures with prescribed reconfiguration
Source: Nat Commun. 2024 Jun 7;15:4886. doi: 10.1038/s41467-024-49210-3 (PMC11161661; doi:10.1038/s41467-024-49210-3)
Supplement: Supplementary file 9 — Supplementary Code 1-2 [file 41467_2024_49210_MOESM9_ESM.zip › Supplementary Code/SC2_DesignToolbox/README.txt]

We use the software MATLAB R2023a.
Run the file "interaction.m" firstly to design the multi-stable structure with prescribed reconfigurations.
Secondly, run the file "drawing_auto.m" to plot the designed multi-stable structure.
For the prescribed configurations of a 2plate-4bar tri-stabel structure in the "interaction.m", it will take seconds to run out a result.

"constraint2_auto.m": the constrained equations for MATLAB's built-in optimization routine "fmincon"
"target_auto.m": the cost function for MATLAB's built-in optimization routine "fmincon"
"rot2d.m": the rotation matrix in 2D

P.S. The array variables, defined at the beginning of "interaction.m", are used to be the toolbox for the automatd design.
They are unnecessary to design the multi-stable structure.
To understand the multi-compatibility constraints, it is needed to see the notation of the cell variable "point A" in the "constraint2_auto.m".
Then you can add or remove more customized constraints through the hard-coding.
