# Supplementary material for: Easy-to-actuate multi-compatible truss structures with prescribed reconfiguration
Source: Nat Commun. 2024 Jun 7;15:4886. doi: 10.1038/s41467-024-49210-3 (PMC11161661; doi:10.1038/s41467-024-49210-3)
Supplement: Supplementary file 9 — Supplementary Code 1-2 [file 41467_2024_49210_MOESM9_ESM.zip › Supplementary Code/SC2_DesignToolbox/target_auto.m]

function t = target_auto(XX,n,nr,nc,nr_new,sum_nr,count,linkages,P)
% for a=1:nr
%     for i=1:nc
%         theta{i,a}=XX(a,2*max(sum_nr)+i);
%     end
% end

% parameter definition
A=cell(nc,1);
y_co=zeros(nc,1);
for a_n=1:length(nr_new)
    a=nr_new(a_n); 
    for b=1:max(linkages{a}) 
        c = count{a}(b); 
        if c > 0
            y_co(b) = sum(count{b})*2;
            for d=1:c
                A{1}{a,b}{d}(1) = XX(a,sum(count{a}(1:b-1))*2+2*d-1);
                A{1}{a,b}{d}(2) = XX(a,sum(count{a}(1:b-1))*2+2*d); 
                A{1}{b,a}{d}(1) = XX(b,y_co(b)+1);
                A{1}{b,a}{d}(2) = XX(b,y_co(b)+2);
                y_co(b) = y_co(b)+2;               
            end
        end
    end
end


% define points A at Config.2 and so on, until at Config.nc
% for i=2:nc
%     for a=1:nr
%         for b=1:max(linkages{a}) 
%             c=count{a}(b);
%             if c > 0
%                 for d=1:c
%                     A{i}{a,b}{d}=(P{i,a}.'+rot2d(theta{i,a})*(A{1}{a,b}{d}-P{1,a}).').'; 
%                     A{i}{b,a}{d}=(P{i,b}.'+rot2d(theta{i,b})*(A{1}{b,a}{d}-P{1,b}).').'; 
%                 end
%             end
%         end
%     end
% end


t=0;add1=0;add2=0;add3=0;add4=0;add5=0;
c=0;
for i=1:nr
    for j=1:n(i)
         c = count{i}(linkages{i}(j));
         for d=1:c
             add1 = add1+norm(A{1}{linkages{i}(j),i}{d}-A{1}{i,linkages{i}(j)}{d});
             add2 = add2+norm(P{1,i}-A{1}{i,linkages{i}(j)}{d});    
         end
    end
end

for a=1:nr
    for b=1:max(linkages{a})
        c=count{a}(b);
        if c > 1
            for d=1:(c-1)
                for e=(d+1):c
                    add3=add3+norm(A{1}{a,b}{d}-A{1}{a,b}{e})+norm(A{1}{b,a}{d}-A{1}{b,a}{e});
                end
            end
        end
    end
end

for i=1:nr
    joints{i}=[];
end
for a=1:nr
    for b=1:max(linkages{a})
        c=count{a}(b);
        if c > 0
            for d=1:c
                joints{a}=[joints{a};A{1}{a,b}{d}];
                joints{b}=[joints{b};A{1}{b,a}{d}];
            end
        end
    end
end

for a=1:nr
    for i=1:(size(joints{a},1)-1)
        for j=(i+1):size(joints{a},1)
            add4 = add4+norm(joints{a}(i,:)-joints{a}(j,:));
        end
    end
end

% add3=abs(theta{2,2})+abs(theta{2,3})+abs(theta{2,2}-theta{3,2})+abs(theta{2,3}-theta{3,3});
% add4=sum(sum(abs(beta{2})))+sum(sum(abs(beta{3})));
% for i=2:nc
%     for a=1:nr
%         for j=1:n(a)
%              b=linkages{a}(j);
%              c = count{a}(linkages{a}(j));
%              for d=1:c
%                  add5=add5+norm(A{i}{a,b}{d}-A{i-1}{a,b}{d})+norm(A{i}{b,a}{d}-A{i-1}{b,a}{d});
%              end
%         end
%     end
% end
t = t+add2+add3+add4;          
end
