# Supplementary material for: Easy-to-actuate multi-compatible truss structures with prescribed reconfiguration
Source: Nat Commun. 2024 Jun 7;15:4886. doi: 10.1038/s41467-024-49210-3 (PMC11161661; doi:10.1038/s41467-024-49210-3)
Supplement: Supplementary file 10 — Source Data [file 41467_2024_49210_MOESM10_ESM.zip]

Archive with 6 entries (5 files):
- Source Data/
- Source Data/Source Data.xlsx
- Source Data/Supplementary Figure 11a.fig
- Source Data/Supplementary Figure 11d.fig
- Source Data/Supplementary Figure 12a.fig
- Source Data/Supplementary Figure 12d.fig
