# Supplementary material for: Easy-to-actuate multi-compatible truss structures with prescribed reconfiguration
Source: Nat Commun. 2024 Jun 7;15:4886. doi: 10.1038/s41467-024-49210-3 (PMC11161661; doi:10.1038/s41467-024-49210-3)
Supplement: Supplementary file 10 — Source Data [file 41467_2024_49210_MOESM10_ESM.zip › Source Data/Source Data.xlsx]

## Sheet: Fig. 3a
Strain energy
0
0.000822738
0.00340134
0.0079487
0.0147202
0.0239645
0.0358399
0.0503095
0.067061
0.0854992
0.104829
0.124216
0.14303
0.161256
0.180147
0.202513
0.230905
0.264475
0.298938
0.329404
0.352301
0.365496
0.367955
0.361653
0.345145
0.321168
0.290852
0.258829
0.222508
0.185038
0.149347
0.117452
0.0904096
0.0683937
0.0509811
0.0374816
0.0271769
0.0194174
0.0136554
0.0094366
0.00639288
0.00423223
0.00272724
0.00170293
0.00102519
0.000591525
0.000324385
0.000166476
7.71831e-05
2.94153e-05
6.61513e-06
3.38801e-24
0.00135538
0.00512098
0.0108886
0.0182972
0.0270245
0.0367818
0.0473094
0.0583738
0.0697653
0.0812954
0.0927954
0.104114
0.115118
0.125686
0.135713
0.145106
0.153784
0.161674
0.168717
0.174859
0.180057
0.184274
0.187482
0.189659
0.190792
0.191045
0.189785
0.187675
0.184536
0.18038
0.175236
0.169137
0.162128
0.154258
0.145589
0.136193
0.12615
0.115554
0.104514
0.0931493
0.0815973
0.0700115
0.0585634
0.0474447
0.0368684
0.027071
0.0183143
0.0108885
0.00511519
0.00135204
3.7182e-24
1.10251e-05
4.57093e-05
0.000108374
0.000207929
0.000361884
0.000601702
0.000979082
0.00157284
0.00249557
0.0038988
0.00597565
0.00896219
0.0131424
0.0188642
0.0265722
0.0368602
0.0505331
0.068654
0.0925261
0.123533
0.162531
0.205231
0.25255
0.305772
0.35974
0.409772
0.450315
0.479506
0.496902
0.500566
0.48803
0.463468
0.428056
0.383715
0.33345
0.281282
0.231412
0.187033
0.149586
0.118893
0.0938759
0.0732869
0.0561324
0.0417708
0.0298383
0.0201284
0.0124977
0.00681319
0.00293382
0.000711255
8.77904e-26

## Sheet: Fig. 4
	2P4B multi-stable structure (Fig. 4a)				3P6B multi-stable structure (Fig. 4c)
	PC1	PC2	Ee		PC1	PC2	Ee
Path 1|2	-2.84096	-5.11365	0		-7.51593	-6.32597	0
	-2.67483	-5.10057	0.000142255		-7.58769	-6.07136	2.8564e-05
	-2.50952	-5.0811	0.000525961		-7.65171	-5.81378	0.000141355
	-2.34519	-5.05575	0.001119		-7.70814	-5.55348	0.000391398
	-2.18203	-5.02478	0.00189827		-7.75717	-5.29071	0.000799874
	-2.02015	-4.98857	0.00285415		-7.79898	-5.0258	0.00135683
	-1.85945	-4.94821	0.00405995		-7.83367	-4.7591	0.00204997
	-1.70098	-4.90118	0.00533676		-7.86121	-4.49098	0.00286419
	-1.54757	-4.84309	0.0061647		-7.88136	-4.22178	0.00378101
	-1.39324	-4.78828	0.00771112		-7.89373	-3.95175	0.00477818
	-1.24196	-4.72605	0.00916908		-7.89776	-3.68107	0.00582963
	-1.09345	-4.65785	0.01058		-7.89285	-3.4098	0.00690611
	-0.947148	-4.58529	0.0120694		-7.87835	-3.13798	0.00797644
	-0.804244	-4.50661	0.0134104		-7.85369	-2.86566	0.00900932
	-0.663806	-4.4237	0.014805		-7.8184	-2.59292	0.00997512
	-0.525947	-4.33658	0.0162439		-7.7721	-2.31995	0.0108475
	-0.391513	-4.24434	0.0175635		-7.71453	-2.047	0.0116043
	-0.26034	-4.14759	0.0188292		-7.64555	-1.7744	0.012228
	-0.132789	-4.04629	0.0199889		-7.5651	-1.50253	0.0127059
	-0.00906557	-3.94057	0.0210192		-7.47323	-1.23178	0.0130292
	0.111188	-3.83107	0.0220184		-7.37038	-0.962498	0.0131935
	0.227364	-3.71745	0.0228679		-7.25514	-0.694975	0.0131975
	0.339561	-3.60001	0.0236033		-7.1285	-0.429502	0.0130435
	0.448044	-3.47919	0.0243117		-6.99065	-0.166571	0.0127365
	0.551503	-3.35423	0.024732		-6.84178	0.0932757	0.0122852
	0.65029	-3.22571	0.0249589		-6.68212	0.349456	0.0117015
	0.745472	-3.09445	0.0251957		-6.51196	0.601334	0.011001
	0.836548	-2.96014	0.0253552		-6.33169	0.848208	0.0102022
	0.922641	-2.82224	0.0252809		-6.14173	1.08931	0.00932628
	1.00388	-2.68123	0.0250215		-5.94259	1.32378	0.00839628
	1.08018	-2.53739	0.0245764		-5.73484	1.55069	0.0074362
	1.15167	-2.39097	0.0240212		-5.51904	1.76903	0.00647012
	1.2182	-2.24201	0.0233026		-5.29554	1.97772	0.00552139
	1.2801	-2.09081	0.0225003		-5.06364	2.17563	0.00461276
	1.33727	-1.93742	0.0216175		-4.81878	2.36093	0.00377314
	1.38892	-1.78169	0.0205407		-4.57014	2.50577	0.00333525
	1.43533	-1.62399	0.0193542		-4.43505	2.57687	0.0036217
	1.47584	-1.46438	0.0179929		-4.31996	2.63762	0.00459553
	1.51161	-1.30342	0.0165831		-4.2126	2.69149	0.00572568
	1.54096	-1.14079	0.0150037		-4.10594	2.7375	0.00640626
	1.56473	-0.976975	0.0133683		-3.99625	2.77628	0.00639503
	1.58705	-0.81273	0.0120685		-3.87636	2.80944	0.00572232
	1.60105	-0.646666	0.0104721		-3.71735	2.85482	0.00461757
	1.60803	-0.479572	0.00874572		-3.45352	2.96854	0.00340483
	1.6101	-0.31204	0.00712364		-3.15027	3.1344	0.00237959
	1.60673	-0.144253	0.00558766		-2.85755	3.30083	0.00163622
	1.59759	0.0235795	0.00415037		-2.56568	3.45546	0.00112974
	1.58271	0.191228	0.00285232		-2.2687	3.59557	0.000749301
	1.56225	0.358472	0.00174381		-1.96546	3.72041	0.000460461
	1.53644	0.525108	0.000875973		-1.65632	3.82984	0.000252223
	1.50472	0.690824	0.000285923		-1.34188	3.92394	0.000115022
Path 2|3	1.46482	0.854808	8.30361e-06		-1.02271	4.00279	3.88613e-05
	1.4385	0.955657	6.80812e-05		-0.664279	4.07181	1.47915e-05
	1.4101	1.05577	0.000304113		-0.302815	4.12198	3.42448e-05
	1.38017	1.15513	0.000714062		0.0605787	4.15332	8.75218e-05
	1.34908	1.25372	0.00129042		0.424866	4.16587	0.000162798
	1.31401	1.35084	0.00216589		0.789056	4.1597	0.000247416
	1.27434	1.44535	0.00352685		1.15219	4.13492	0.000330034
	1.23711	1.53949	0.0048818		1.51334	4.09163	0.000400963
	1.19843	1.6327	0.00645204		1.87158	4.03001	0.000452477
	1.15719	1.72496	0.00838601		2.22605	3.95021	0.000479077
	1.11355	1.81626	0.0107266		2.57667	3.85213	0.0004777
	1.06838	1.90683	0.0134114		2.92255	3.73598	0.000447891
	1.02258	1.99607	0.0162077		3.26274	3.60192	0.000392001
	0.97422	2.08329	0.0193832		3.5963	3.45016	0.000315408
	0.922146	2.16975	0.0233923		3.92229	3.28095	0.000226692
	0.869967	2.25697	0.0278863		4.23974	3.09458	0.000137739
	0.815548	2.3416	0.0326881		4.54767	2.89139	6.37695e-05
	0.759717	2.42554	0.0379736		4.84481	2.67162	2.33102e-05
	0.701986	2.50838	0.0438278		5.12948	2.43643	3.7955e-05
	0.642544	2.59024	0.0502813		5.40068	2.18645	0.000131983
	0.580826	2.67094	0.0575043		5.6574	1.92235	0.000331933
	0.517264	2.75023	0.0654112		5.89881	1.64496	0.000666227
	0.452246	2.82822	0.0739786		6.12511	1.35546	0.00116479
	0.385511	2.9049	0.0833312		6.33958	1.05584	0.00185891
	0.317049	2.98016	0.0935105		6.55154	0.750386	0.00278439
	0.246845	3.05395	0.104575		6.77405	0.452884	0.00400077
	0.174724	3.12621	0.116625		7.00492	0.194836	0.00563375
	0.100176	3.19708	0.129911		7.22388	-0.00968509	0.00787372
	0.0223361	3.26578	0.144713		7.4221	-0.179449	0.0108785
	-0.05864	3.33239	0.161124		7.59982	-0.332083	0.014638
	-0.143927	3.3958	0.179708		7.75897	-0.477542	0.0189076
	-0.233675	3.45323	0.200806		7.90142	-0.621465	0.0232527
	-0.324815	3.49949	0.223378		8.0288	-0.767416	0.0271443
	-0.411084	3.52915	0.243553		8.1424	-0.918048	0.030066
	-0.489433	3.54199	0.255874		8.24242	-1.07678	0.0316229
	-0.563571	3.54323	0.256139		8.33155	-1.24897	0.0316229
	-0.640236	3.53904	0.242045		8.41172	-1.43632	0.030116
	-0.724266	3.53307	0.212925		8.4849	-1.64365	0.0273915
	-0.817166	3.52803	0.171708		8.55449	-1.87908	0.0239264
	-0.918688	3.5205	0.121942		8.62518	-2.15278	0.0202676
	-1.0426	3.51641	0.0726329		8.69807	-2.46522	0.0168534
	-1.21116	3.53275	0.0406105		8.76643	-2.79945	0.0138857
	-1.44649	3.59644	0.0354024		8.82279	-3.14066	0.0113522
	-1.71035	3.70051	0.0333623		8.86356	-3.4836	0.00915639
	-1.97204	3.80656	0.0239588		8.88771	-3.82698	0.00722706
	-2.23927	3.8961	0.0152839		8.89525	-4.17036	0.00553629
	-2.51635	3.96376	0.00941835		8.88636	-4.5133	0.0040763
	-2.80139	4.00867	0.00554452		8.86121	-4.85526	0.00284507
	-3.09137	4.0314	0.00294781		8.8199	-5.19563	0.00184155
	-3.3838	4.03246	0.00127539		8.7625	-5.53377	0.00106448
	-3.67672	4.01153	0.000325387		8.6891	-5.86904	0.000512133
	-3.96813	3.96835	5.80493e-07		8.5998	-6.20081	0.000182294

## Sheet: Fig. 5
Exp. Force (N)
Config. 1-2 (Fig. 5a)	Config. 2-3 (Fig. 5a)
0	0
0.98	0.196
2.156	0.686
2.548	1.568
2.744	2.548
2.842	2.94
2.744	3.136
2.548	2.744
2.45	2.254
2.352	1.862
2.156	1.47
1.96	1.078
1.813	0.882
1.764	0.49
1.666	0.245
1.568	0
1.372
1.078
0.882
0.588
0.392
0

## Sheet: Fig. 6
Exp. Force (N)
Config. 1-2 (Fig. 5a)	Config. 2-3 (Fig. 5a)
0	0
0.784	0.392
1.568	0.784
2.205	1.176
4.116	1.127
3.92	0.882
3.675	0.294
3.43	0.147
3.185	0
2.94	0.98
2.45	1.96
1.96	2.744
1.47	2.695
1.225	2.646
0.98	2.597
0.49	2.548
0.245	2.499
0.1225	2.4892
0	2.4794
0	2.4696
0	2.4598
0	2.45
0	2.45
0	2.45
0	2.45
0	2.4598
0	2.4696
0	2.4794
0	2.4892
0	2.499
0	2.5088
0.735	2.5382
1.225	2.5676
1.96	2.597
3.43	2.646
4.165	2.695
5.635	2.744
6.86	2.793
8.82	2.842
9.31	2.891
0	2.45
	0

## Sheet: Fig. 7a
	Sim. Energy
Rigid mode	0
	0.000878781
	0.00352317
	0.00794605
	0.0141615
	0.0221851
	0.0320348
	0.0437314
	0.0572981
	0.072759
	0.0901394
	0.109467
	0.13077
	0.154083
	0.179443
	0.206888
	0.236465
	0.268222
	0.302215
	0.338506
	0.377163
	0.418264
	0.461895
	0.508155
	0.557155
	0.609021
	0.663898
	0.721954
	0.783382
	0.848409
	0.917303
	0.990384
	1.06804
	1.15077
	1.23921
	1.33425
	1.43729
	1.55157
	0.00412102
Switch	1.84043e-23
	0.00124899
	9.22956e-22
Soft mode	7.22644e-22
	0.000739855
	0.000413509
	0.000179305
	4.05122e-05
	5.48523e-07
	6.27752e-05
	0.000230417
	0.000506625
	0.000894593
	0.00139766
	0.0020194
	0.00276361
	0.00363441
	0.00463624
	0.00577387
	0.00705249
	0.00847768
	0.0100555
	0.0117925
	0.0136958
	0.0157732
	0.0180332
	0.0204851
	0.0231393
	0.026007
	0.0291009
	0.0324349
	0.036025
	0.0398887
	0.0440464
	0.0485211
	0.0533394
	0.0585324
	0.0641364
	0.070195
	0.0767606
	0.0838977
	0.0916873
	0.100233
	0.109672
	0.120194
	0.13207
	0.145722
	0.161868
	0.181956
	0.21004
	0.00107676

## Sheet: Fig. 7b
Rigid mode			Soft mode
Dist. (cm)	Exp. Grip force (g)		Dist. (cm)	Exp. Grip force (g)
0.54989	8.69		1.33592	1.22
0.75185	19.3		1.48251	1.88
0.90182	25.46		1.58579	1.92
1.25375	33.34		1.73903	1.77
1.35573	37.44		1.88562	1.53
1.75565	51.91		1.98723	1.26
2.05659	52.72
2.35153	57.25
2.45351	55.75
2.84943	55.37
3.05139	49.57
3.44331	25.25

## Sheet: SI Fig. 5c
Exp. Energy (J)
Config. 1-2 (Fig. 5a)	Config. 2-3 (Fig. 5a)
0	0
0.0245	0.0049
0.1029	0.02695
0.2205	0.0833
0.3528	0.1862
0.49245	0.3234
0.6321	0.4753
0.7644	0.6223
0.88935	0.74725
1.0094	0.85015
1.1221	0.93345
1.225	0.99715
1.31933	1.04615
1.40875	1.08045
1.4945	1.09883
1.57535	1.10495
1.64885
1.7101
1.7591
1.79585
1.82035
1.83015

## Sheet: SI Fig. 6
	1000				1100				1110				1111				0001				0011				0111
	x	y	z		x	y	z		x	y	z		x	y	z		x	y	z		x	y	z		x	y	z
Path 1-2	-4.92135	-3.10535	0		-4.92135	-3.10535	0		-4.92135	-3.10535	0		-4.92135	-3.10535	0		-4.92135	-3.10535	0		-4.92135	-3.10535	0		-4.92135	-3.10535	0
	-4.92468	-2.95841	1.47586e-05		-4.92487	-2.9575	1.49118e-05		-4.92898	-2.95817	6.3844e-06		-4.92737	-2.95889	5.51208e-06		-4.92373	-2.95937	2.4985e-05		-4.92555	-2.95967	2.30395e-05		-4.92944	-2.95984	8.39873e-06
	-4.92353	-2.811	7.2195e-05		-4.92393	-2.80925	7.28586e-05		-4.93206	-2.81047	3.11058e-05		-4.92893	-2.81198	2.67447e-05		-4.92191	-2.81315	0.00011969		-4.92541	-2.81374	0.000110562		-4.93306	-2.8139	4.04121e-05
	-4.91784	-2.66284	0.000198085		-4.91847	-2.66038	0.000199646		-4.93054	-2.66203	8.50118e-05		-4.92598	-2.66439	7.28039e-05		-4.91585	-2.66657	0.000321741		-4.92091	-2.66749	0.000297682		-4.9322	-2.66739	0.000109124
	-4.9075	-2.51378	0.0004015		-4.90839	-2.51071	0.000404063		-4.92432	-2.51266	0.000171576		-4.91842	-2.51594	0.000146299		-4.90547	-2.51953	0.000637514		-4.91198	-2.52083	0.000590853		-4.92676	-2.5202	0.000217351
	-4.89238	-2.36375	0.000676489		-4.89358	-2.36015	0.000679702		-4.91327	-2.36225	0.000287783		-4.90613	-2.36653	0.000244234		-4.89067	-2.37196	0.00104807		-4.89855	-2.3737	0.000973102		-4.91666	-2.37222	0.00035943
	-4.87235	-2.21277	0.00101739		-4.87388	-2.20866	0.00102053		-4.89725	-2.21072	0.000430843		-4.88898	-2.21612	0.000363849		-4.87134	-2.22378	0.00153657		-4.8805	-2.22606	0.00142926		-4.90177	-2.22337	0.000530333
	-4.84725	-2.06088	0.0014186		-4.84915	-2.05626	0.00142067		-4.87609	-2.05808	0.000598082		-4.86679	-2.06471	0.000502531		-4.84733	-2.07496	0.00208794		-4.85773	-2.07784	0.00194569		-4.88194	-2.0736	0.000725522
	-4.81694	-1.90817	0.00187446		-4.81921	-1.90299	0.00187426		-4.8496	-1.90434	0.000786877		-4.83941	-1.91234	0.000657748		-4.81848	-1.92547	0.00268855		-4.83009	-1.92902	0.00250998		-4.85702	-1.92288	0.000940838
	-4.78124	-1.75475	0.00237921		-4.78389	-1.74892	0.00237539		-4.8176	-1.74958	0.0009946		-4.80666	-1.75907	0.000827008		-4.78464	-1.77528	0.00332595		-4.79743	-1.7796	0.00311078		-4.8268	-1.77121	0.0011724
	-4.74001	-1.60076	0.00292687		-4.74302	-1.59416	0.002918		-4.77988	-1.59389	0.00121858		-4.76835	-1.605	0.00100783		-4.74561	-1.62444	0.00398863		-4.75958	-1.62959	0.00373756		-4.79111	-1.61865	0.00141653
	-4.69309	-1.44636	0.00351125		-4.69642	-1.43884	0.00349584		-4.73625	-1.43742	0.00145607		-4.7243	-1.45029	0.00119772		-4.7012	-1.473	0.00466583		-4.71635	-1.47902	0.00438044		-4.74973	-1.46526	0.00166967
	-4.64033	-1.29176	0.00412592		-4.64389	-1.28314	0.00410243		-4.6865	-1.28034	0.00170424		-4.67434	-1.29511	0.00139416		-4.65122	-1.32106	0.00534737		-4.66756	-1.32799	0.00503009		-4.70247	-1.31117	0.00192837
	-4.58158	-1.13716	0.00476415		-4.58529	-1.12725	0.004731		-4.63046	-1.12288	0.00196013		-4.6183	-1.13967	0.00159457		-4.59547	-1.16877	0.00602358		-4.61301	-1.1766	0.00567757		-4.6491	-1.15656	0.00218922
	-4.51671	-0.982813	0.00541893		-4.52044	-0.971449	0.00537446		-4.56794	-0.96532	0.00222066		-4.55602	-0.984244	0.00179635		-4.53378	-1.01632	0.00668514		-4.55252	-1.02503	0.00631428		-4.58944	-1.00163	0.00244881
	-4.44562	-0.829	0.00608295		-4.44922	-0.816019	0.00602536		-4.49879	-0.807971	0.00248262		-4.48737	-0.829124	0.00199685		-4.46598	-0.863975	0.00732314		-4.48593	-0.873504	0.00693187		-4.52332	-0.846663	0.00270376
	-4.3682	-0.676026	0.00674863		-4.37154	-0.661314	0.00667591		-4.42292	-0.651214	0.00274268		-4.41226	-0.674658	0.0021934		-4.39196	-0.712058	0.00792898		-4.4131	-0.722316	0.00752225		-4.45058	-0.691995	0.00295071
	-4.28442	-0.524237	0.00740806		-4.28734	-0.507742	0.00731797		-4.34025	-0.495484	0.0029974		-4.33062	-0.521238	0.0023833		-4.31167	-0.561003	0.0084944		-4.33395	-0.57185	0.00807755		-4.37115	-0.53804	0.00318629
	-4.19424	-0.374015	0.00805313		-4.19665	-0.355774	0.00794312		-4.2508	-0.341284	0.00324325		-4.24246	-0.369312	0.00256388		-4.22514	-0.411322	0.0090116		-4.24848	-0.422567	0.00859022		-4.285	-0.385303	0.00340719
	-4.09773	-0.225801	0.00867546		-4.09957	-0.205951	0.00854267		-4.15466	-0.189184	0.00347666		-4.14784	-0.219388	0.00273251		-4.13244	-0.263508	0.00947349		-4.15673	-0.27498	0.00905319		-4.19223	-0.234383	0.00361017
	-3.99502	-0.0801234	0.00926649		-3.99633	-0.0588754	0.00910789		-4.05205	-0.0398097	0.00369411		-4.04695	-0.0720513	0.00288664		-4.03359	-0.117933	0.00987398		-4.05884	-0.129609	0.00946011		-4.09305	-0.0859452	0.00379219
	-3.88645	0.0623559	0.0098175		-3.88724	0.0848106	0.00963012		-3.94325	0.106183	0.0038922		-3.94011	0.0720451	0.0030239		-3.92871	0.0249893	0.0102081		-3.95496	0.0130501	0.00980551		-3.98776	0.0593341	0.00395049
	-3.77258	0.200826	0.0103198		-3.77271	0.224488	0.0101012		-3.82867	0.248162	0.00406781		-3.82774	0.21221	0.00314213		-3.81805	0.164683	0.0104718		-3.84531	0.15251	0.010085		-3.8767	0.200852	0.00408276
	-3.65412	0.334456	0.010765		-3.65318	0.359641	0.0105138		-3.70873	0.385585	0.0042182		-3.71039	0.347798	0.00323953		-3.70212	0.300415	0.010662		-3.73018	0.288271	0.0102953		-3.76021	0.338136	0.00418726
	-3.5317	0.462746	0.0111461		-3.529	0.489918	0.0108618		-3.58381	0.51805	0.00434118		-3.58854	0.478341	0.0033148		-3.58161	0.431379	0.0107772		-3.6099	0.419866	0.0104344		-3.63856	0.470867	0.0042628
	-3.40534	0.58585	0.0114581		-3.40044	0.61514	0.0111403		-3.45423	0.645296	0.00443508		-3.46249	0.603659	0.00336714		-3.45712	0.557059	0.0108173		-3.48477	0.54697	0.0105012		-3.51193	0.598877	0.00430869
	-3.27449	0.704375	0.0116977		-3.26768	0.735219	0.0113456		-3.32024	0.767168	0.00449875		-3.33222	0.723875	0.00339618		-3.32885	0.677444	0.0107838		-3.35471	0.669612	0.0104958		-3.38022	0.722227	0.00432466
	-3.13872	0.818669	0.0118624		-3.13089	0.850061	0.0114748		-3.18206	0.883553	0.00453142		-3.19735	0.839399	0.00340181		-3.19627	0.793098	0.0106791		-3.21982	0.787665	0.010419		-3.24333	0.840948	0.00431063
	-2.99819	0.928467	0.0119492		-2.99026	0.959576	0.0115256		-3.03963	0.994543	0.00453263		-3.05763	0.950337	0.00338398		-3.05854	0.904655	0.010505		-3.08016	0.901003	0.0102721		-3.10138	0.954818	0.00426668
	-2.85338	1.03333	0.0119546		-2.84596	1.06368	0.0114964		-2.89323	1.09996	0.00450218		-2.91321	1.05647	0.00334263		-2.91558	1.01198	0.0102631		-2.9359	1.0094	0.0100568		-2.9547	1.0635	0.00419314
	-2.70509	1.13267	0.011876		-2.69846	1.16212	0.0113863		-2.74325	1.19957	0.00444011		-2.76457	1.15737	0.00327789		-2.76815	1.11438	0.00995529		-2.78745	1.11252	0.0097756		-2.80378	1.16658	0.0040907
	-2.55413	1.22607	0.0117122		-2.54827	1.25466	0.0111956		-2.59016	1.29313	0.00434689		-2.61241	1.25257	0.00319033		-2.61724	1.21114	0.00958564		-2.63541	1.20994	0.00943215		-2.64927	1.26364	0.00396064
	-2.40112	1.3133	0.0114641		-2.3959	1.34113	0.0109256		-2.43453	1.3804	0.00422347		-2.45747	1.34166	0.00308101		-2.46367	1.30179	0.00915999		-2.48047	1.30129	0.0090314		-2.49191	1.3543	0.00380482
	-2.24655	1.39428	0.011134		-2.24186	1.42141	0.010579		-2.27698	1.46121	0.00407134		-2.30046	1.4244	0.00295152		-2.30811	1.38612	0.00868532		-2.32333	1.3863	0.0085795		-2.3324	1.43832	0.00362565
	-2.09082	1.46904	0.0107258		-2.08666	1.49544	0.0101601		-2.11812	1.53543	0.00389256		-2.14197	1.50063	0.00280384		-2.15103	1.46406	0.0081691		-2.16461	1.46481	0.00808352		-2.17139	1.51555	0.00342599
	-1.93435	1.53759	0.0102443		-1.9308	1.56321	0.00967417		-1.95854	1.60303	0.00368966		-1.98255	1.57033	0.00264026		-1.99287	1.53559	0.00761888		-2.00485	1.53679	0.00755104		-2.00945	1.58597	0.003209
	-1.77761	1.59997	0.00969556		-1.77471	1.62476	0.00912771		-1.79876	1.66404	0.00346558		-1.82264	1.63354	0.00246324		-1.834	1.60078	0.00704227		-1.8445	1.60226	0.0069899		-1.84708	1.64961	0.00297799
	-1.62101	1.65628	0.00908689		-1.61877	1.68021	0.00852819		-1.63921	1.71858	0.00322354		-1.66263	1.69034	0.00227538		-1.67477	1.65971	0.00644687		-1.68397	1.66131	0.00640793		-1.68468	1.70659	0.00273637
	-1.46489	1.70666	0.00842656		-1.46328	1.72969	0.00788377		-1.48024	1.7668	0.00296697		-1.50287	1.74088	0.00207936		-1.51548	1.71248	0.00584025		-1.52357	1.71408	0.0058129		-1.52262	1.75706	0.00248753
	-1.30949	1.75129	0.00772356		-1.30844	1.77338	0.0072032		-1.32212	1.80889	0.00269938		-1.34364	1.7853	0.00187789		-1.3564	1.75922	0.00522985		-1.36359	1.76073	0.00521243		-1.36122	1.80118	0.00223485
	-1.15498	1.79037	0.0069875		-1.15442	1.81148	0.00649567		-1.16507	1.84506	0.00242439		-1.1852	1.82379	0.00167373		-1.19781	1.80009	0.00462301		-1.20426	1.80142	0.00461393		-1.20071	1.83916	0.00198165
	-1.00149	1.8241	0.00622849		-1.00133	1.84416	0.00577082		-1.00924	1.87553	0.00214566		-1.02776	1.85652	0.00146962		-1.03991	1.83523	0.00402687		-1.04578	1.83636	0.0040246		-1.04133	1.8712	0.00173116
	-0.849105	1.8527	0.00545721		-0.849259	1.87162	0.00503871		-0.854761	1.90051	0.00186694		-0.871469	1.88371	0.00126828		-0.882904	1.86481	0.0034484		-0.88829	1.86571	0.0034514		-0.883217	1.89752	0.00148652
	-0.697857	1.87636	0.00468495		-0.698241	1.89404	0.00430996		-0.701693	1.92022	0.00159205		-0.716468	1.90553	0.00107244		-0.726959	1.88901	0.00289434		-0.731922	1.88968	0.00290109		-0.726514	1.91833	0.0012508
	-0.547758	1.89527	0.00392374		-0.548295	1.91157	0.00359573		-0.550078	1.93485	0.00132491		-0.562847	1.92219	0.000884795		-0.572207	1.90798	0.00237121		-0.576766	1.90844	0.00238024		-0.571306	1.93383	0.00102698
	-0.39879	1.90961	0.00318644		-0.399417	1.92438	0.00290791		-0.399917	1.94458	0.00106961		-0.410665	1.93387	0.000708034		-0.418751	1.92191	0.00188532		-0.422895	1.92218	0.00189526		-0.417648	1.94422	0.000817956
	-0.250917	1.91952	0.00248699		-0.251583	1.93259	0.00225923		-0.251184	1.94959	0.000830415		-0.259947	1.94074	0.000544865		-0.266663	1.93095	0.0014428		-0.270357	1.93105	0.00145245		-0.265563	1.94969	0.000626606
	-0.104092	1.92515	0.00184058		-0.104754	1.93633	0.00166341		-0.103829	1.95002	0.000611876		-0.110688	1.94296	0.000398025		-0.115985	1.93527	0.00104964		-0.119175	1.93522	0.00105804		-0.115037	1.95041	0.000455781
	0.0417343	1.92661	0.00126401		0.0411187	1.93567	0.00113539		0.0422229	1.946	0.000418908		0.0371599	1.94069	0.000270323		0.033277	1.935	0.000711718		0.0306671	1.93483	0.000718212		0.0339876	1.94652	0.000308352
	0.186606	1.92401	0.000775924		0.186091	1.93072	0.000691565		0.187066	1.93761	0.000256894		0.183698	1.93404	0.00016468		0.181168	1.93027	0.000434911		0.179252	1.92999	0.000439163		0.181624	1.93816	0.000187257
	0.330577	1.91743	0.000397162		0.330234	1.92151	0.000350048		0.330816	1.92494	0.00013182		0.329091	1.9231	8.41965e-05		0.32783	1.9212	0.00022516		0.326749	1.92081	0.000227215		0.328057	1.92541	9.55706e-05
	0.473602	1.90872	0.000153344		0.473602	1.90872	0.00013122		0.473602	1.90872	5.06626e-05		0.473602	1.90872	3.24798e-05		0.473602	1.90872	9.03946e-05		0.473602	1.90872	9.10305e-05		0.473602	1.90872	3.6802e-05
Path 2-3	0.602257	1.89351	6.01405e-05		0.601787	1.89131	5.1214e-05		0.634742	1.88288	2.35273e-05		0.600545	1.89067	1.15606e-05		0.652935	1.88535	4.07951e-05		0.599559	1.8922	3.06588e-05		0.596564	1.89021	1.25168e-05
	0.731504	1.87668	0.000135626		0.729959	1.8708	0.000121942		0.794465	1.85217	6.65167e-05		0.72734	1.87	2.27324e-05		0.831109	1.85637	0.000103727		0.725624	1.87383	4.7702e-05		0.719242	1.86892	2.27407e-05
	0.862626	1.85612	0.000397542		0.858662	1.84636	0.000356262		0.952489	1.81599	0.000197992		0.854237	1.84583	6.69417e-05		1.0077	1.821	0.000306443		0.851753	1.85216	0.000139691		0.841702	1.84442	6.70221e-05
	0.997023	1.83136	0.000884974		0.988429	1.81769	0.000776411		1.10858	1.7744	0.000437015		0.981581	1.81801	0.000147324		1.1824	1.77935	0.000677684		0.978214	1.82708	0.00031344		0.964071	1.81662	0.000147119
	1.13634	1.80168	0.00165341		1.11976	1.78439	0.00141615		1.26249	1.72749	0.000800813		1.10973	1.78633	0.000268637		1.35493	1.73154	0.00123285		1.10529	1.79846	0.000575305		1.08645	1.78547	0.000266694
	1.28254	1.76603	0.00278691		1.25313	1.74591	0.00231813		1.414	1.67537	0.0013086		1.23907	1.75054	0.00043697		1.52502	1.67772	0.00198958		1.23331	1.76611	0.000935237		1.20893	1.75086	0.000430136
	1.4378	1.72288	0.0044094		1.38893	1.70152	0.00353591		1.56288	1.61814	0.00198145		1.37003	1.71028	0.000659836		1.69239	1.61805	0.00296599		1.36264	1.72975	0.0014052		1.33158	1.71268	0.000642435
	1.60423	1.66962	0.00670391		1.52741	1.65009	0.00513674		1.70889	1.55593	0.00284234		1.50308	1.66512	0.000946612		1.8568	1.55271	0.00418073		1.49372	1.68907	0.00199982		1.45449	1.6708	0.0009093
	1.78276	1.59968	0.00995238		1.66843	1.58976	0.00720564		1.85182	1.48877	0.00391626		1.63874	1.6145	0.00130912		2.018	1.48189	0.00565295		1.62709	1.64361	0.0027372		1.57777	1.62506	0.00123733
	1.96073	1.49418	0.0149699		1.81076	1.51728	0.00985478		1.99131	1.41597	0.00523034		1.77758	1.55773	0.00176243		2.17577	1.40578	0.00740235		1.76336	1.5928	0.00364017		1.70159	1.57522	0.00163427
	2.05873	1.37257	0.0242419		1.95001	1.42786	0.0132537		2.12577	1.33248	0.00682257		1.92018	1.49392	0.00232585		2.32989	1.32461	0.00944917		1.90326	1.53591	0.00473785		1.82619	1.52101	0.00210944
	2.10652	1.26503	0.0396774		2.07529	1.31924	0.0176909		2.23501	1.22528	0.00894696		2.0671	1.42194	0.00302429		2.48017	1.2386	0.0118142		2.04758	1.47201	0.00606757		1.95196	1.46199	0.00267438
	2.14128	1.16645	0.0603864		2.17423	1.1996	0.0235259		2.27336	1.13484	0.0123188		2.21883	1.34014	0.0038903		2.62642	1.14797	0.0145189		2.19715	1.39998	0.0076773		2.07948	1.39758	0.00334397
	2.17118	1.07402	0.0819661		2.24777	1.08103	0.0308656		2.29382	1.05731	0.0177074		2.37546	1.2455	0.00497199		2.76848	1.05297	0.0175852		2.35269	1.3185	0.00962808		2.2096	1.32688	0.00413816
	2.19897	0.985501	0.0995022		2.3051	0.968913	0.0392304		2.31116	0.98674	0.0252643		2.53332	1.1326	0.00640244		2.90619	0.953855	0.0210357		2.51475	1.22608	0.0119964		2.34356	1.24861	0.00508478
	2.22618	0.898808	0.109943		2.35372	0.863906	0.0475559		2.32863	0.92117	0.0342173		2.66291	1.00892	0.00873105		3.03942	0.850871	0.0248936		2.68355	1.12114	0.0148756		2.48309	1.16092	0.00622395
	2.25538	0.811276	0.112077		2.39826	0.765123	0.0545891		2.3472	0.859627	0.0433022		2.7385	0.902478	0.0127225		3.16805	0.744282	0.0291825		2.85898	1.00217	0.0183765		2.63051	1.06141	0.00761459
	2.28832	0.72115	0.106152		2.44174	0.671298	0.0593035		2.3672	0.801514	0.0513029		2.78622	0.808496	0.0184636		3.29197	0.634344	0.0339265		3.04081	0.86767	0.022633		2.78951	0.947476	0.00934788
	2.32936	0.626487	0.0938494		2.48784	0.580615	0.0610959		2.38876	0.746441	0.0572148		2.82118	0.720015	0.0249164		3.41112	0.521268	0.0391503		3.22579	0.717638	0.027936		2.96719	0.819315	0.0116478
	2.39296	0.522449	0.078459		2.54049	0.49076	0.0598606		2.41202	0.694289	0.0603346		2.84885	0.633873	0.0303546		3.52547	0.404922	0.0448793		3.37424	0.573419	0.0354795		3.15239	0.702665	0.0158732
	2.5182	0.399599	0.0641344		2.60487	0.399148	0.0560454		2.43739	0.644519	0.0603115		2.87127	0.548242	0.0334554		3.63486	0.283561	0.051161		3.45062	0.45498	0.0465684		3.26933	0.635217	0.0247057
	2.66473	0.286601	0.0534267		2.68913	0.301659	0.0506346		2.46509	0.596968	0.057173		2.89118	0.459976	0.0336321		3.73077	0.15683	0.0584817		3.48442	0.345081	0.0601832		3.3394	0.574122	0.0388753
	2.79971	0.181827	0.0462468		2.79657	0.196388	0.0448598		2.49561	0.551617	0.0513382		2.91032	0.367364	0.0309853		3.77434	0.0656885	0.0684793		3.49368	0.237995	0.0724207		3.38224	0.505195	0.0553907
	2.9225	0.0790285	0.0409826		2.91234	0.0894422	0.039627		2.52992	0.508368	0.0436135		2.93232	0.267179	0.0262176		3.79214	-0.00641449	0.0827608		3.48426	0.133976	0.0787125		3.40516	0.427053	0.0683451
	3.03508	-0.0236068	0.036489		3.02405	-0.0164053	0.0352105		2.57021	0.466561	0.0351591		2.96994	0.150729	0.0205486		3.7998	-0.0735214	0.101085		3.46415	0.0302225	0.0771747		3.40934	0.336983	0.0733381
	3.13932	-0.126866	0.0325355		3.12923	-0.122297	0.0314329		2.62426	0.421874	0.0273934		3.05596	0.00445888	0.0154517		3.80141	-0.138967	0.120651		3.43623	-0.0716194	0.069028		3.39863	0.234021	0.0691499
	3.23672	-0.231341	0.0290157		3.2281	-0.229183	0.0280727		2.74386	0.334932	0.0215367		3.17304	-0.137659	0.0118559		3.79854	-0.203865	0.13762		3.4033	-0.169671	0.057225		3.3748	0.116965	0.0574646
	3.32834	-0.337492	0.0258503		3.32117	-0.337478	0.025032		2.87188	0.23373	0.0178327		3.28617	-0.266531	0.00970299		3.79191	-0.268703	0.148947		3.3686	-0.262113	0.0450774		3.3467	-0.0190568	0.0419479
	3.41486	-0.445611	0.0229817		3.40889	-0.44736	0.0222667		2.99276	0.128134	0.0155863		3.39003	-0.390476	0.00834899		3.78123	-0.333666	0.152806		3.34412	-0.355934	0.0350904		3.35301	-0.197301	0.0271753
	3.49665	-0.555822	0.0203692		3.49159	-0.558905	0.0197465		3.10871	0.0170953	0.0138922		3.48487	-0.512724	0.00725473		3.76742	-0.399534	0.148599		3.39389	-0.500318	0.0279748		3.43945	-0.397368	0.0167979
	3.57392	-0.668116	0.0179848		3.56952	-0.672132	0.0174474		3.21988	-0.0992747	0.0123294		3.57157	-0.634334	0.00630294		3.75056	-0.466441	0.136853		3.48476	-0.630652	0.023258		3.54396	-0.563435	0.0112457
	3.64676	-0.782385	0.0158083		3.64283	-0.786999	0.0153499		3.32607	-0.220681	0.0108836		3.65102	-0.755771	0.00546522		3.73075	-0.53453	0.119033		3.57572	-0.754309	0.019793		3.63912	-0.711532	0.00883647
	3.7152	-0.898465	0.0138246		3.71162	-0.90342	0.013438		3.42708	-0.346809	0.00955236		3.72395	-0.877316	0.00472475		3.70822	-0.603999	0.0973025		3.66023	-0.877503	0.0169809		3.7228	-0.850737	0.00738624
	3.77926	-1.01616	0.012021		3.77596	-1.02126	0.0116987		3.52273	-0.477346	0.00833235		3.79092	-0.999156	0.00406855		3.68346	-0.67524	0.0742327		3.73729	-1.00089	0.0144885		3.79655	-0.98467	0.0062236
	3.83894	-1.13527	0.0103865		3.83587	-1.14038	0.0101206		3.61286	-0.611985	0.00721948		3.85238	-1.1214	0.00348627		3.65768	-0.749353	0.0525113		3.80711	-1.12431	0.0122886		3.86204	-1.11525	0.00524537
	3.89426	-1.25558	0.00891087		3.8914	-1.26058	0.00869383		3.69733	-0.750424	0.0062091		3.90865	-1.24411	0.00296954		3.63554	-0.831326	0.0347025		3.8702	-1.24769	0.0103595		3.9205	-1.24366	0.00440972
	3.94523	-1.3769	0.00758438		3.94256	-1.3817	0.00740909		3.77601	-0.89237	0.00529628		3.95997	-1.36726	0.00251155		3.67404	-0.979321	0.0225504		3.92713	-1.37106	0.0086743		3.97281	-1.37066	0.00368988
	3.99189	-1.49904	0.00639766		3.9894	-1.50356	0.00625773		3.84881	-1.03754	0.00447593		4.00653	-1.49082	0.00210662		3.75383	-1.12071	0.0157345		3.97836	-1.4945	0.0072062		4.01955	-1.49674	0.00306717
	4.03427	-1.6218	0.00534166		4.03195	-1.62599	0.00523143		3.91561	-1.18564	0.00374292		4.0485	-1.6147	0.00174989		3.83071	-1.2606	0.0122598		4.02427	-1.61805	0.00593092		4.06116	-1.6222	0.00252789
	4.07241	-1.74502	0.00440769		4.07027	-1.74882	0.00432216		3.97636	-1.33641	0.00309216		4.08598	-1.73882	0.00143712		3.90115	-1.40343	0.0100111		4.06516	-1.74175	0.00482742		4.09795	-1.74722	0.00206157
	4.10637	-1.86855	0.00358735		4.1044	-1.87191	0.00352217		4.03096	-1.48958	0.00251864		4.11911	-1.86308	0.00116454		3.96478	-1.54922	0.00805703		4.10127	-1.86555	0.0038776		4.13016	-1.8719	0.00165982
	4.13621	-1.99223	0.00287258		4.13442	-1.99514	0.00282396		4.07936	-1.64489	0.0020175		4.14798	-1.98738	0.000928721		4.02157	-1.69759	0.00636826		4.13278	-1.98941	0.00306569		4.15798	-1.99626	0.0013157
	4.16198	-2.11593	0.00225566		4.16039	-2.11838	0.00222033		4.12152	-1.80208	0.00158396		4.17268	-2.11162	0.000726512		4.07152	-1.84819	0.0049282		4.15985	-2.11326	0.00237776		4.18155	-2.12031	0.00102325
	4.18377	-2.23956	0.00172922		4.18238	-2.24154	0.00170435		4.15738	-1.96089	0.00121342		4.19332	-2.23573	0.000555018		4.11466	-2.00066	0.00371839		4.18262	-2.23703	0.00180124		4.201	-2.24402	0.000777288
	4.20163	-2.363	0.00128627		4.20046	-2.36455	0.00126944		4.18692	-2.1211	0.00090141		4.20997	-2.35964	0.000411549		4.15103	-2.15469	0.00271929		4.20119	-2.36064	0.00132474		4.21645	-2.36733	0.000573174
	4.21564	-2.4862	0.000920155		4.21469	-2.48735	0.00090933		4.2101	-2.28244	0.000643604		4.22272	-2.48332	0.000293611		4.18068	-2.31001	0.00191102		4.21569	-2.48406	0.000937789		4.228	-2.4902	0.000406715
	4.22586	-2.60911	0.000624623		4.22513	-2.60992	0.000618098		4.22689	-2.44469	0.000435808		4.23163	-2.60673	0.000198891		4.20367	-2.46636	0.00127392		4.22621	-2.60725	0.000630792		4.23575	-2.61261	0.000274087
	4.23236	-2.73171	0.000393789		4.23186	-2.73225	0.000390194		4.2373	-2.6076	0.000273963		4.23678	-2.72988	0.000125246		4.22006	-2.62353	0.000788944		4.23283	-2.73021	0.000394947		4.23977	-2.73455	0.000171785
	4.23518	-2.85402	0.000222168		4.2349	-2.85435	0.000220432		4.2413	-2.77094	0.000154133		4.23821	-2.85278	7.07029e-05		4.22988	-2.78132	0.000437973		4.23562	-2.85297	0.000222207		4.24014	-2.85604	9.65927e-05
	4.23436	-2.97608	0.00010468		4.2343	-2.97626	0.000103998		4.23889	-2.93449	7.25042e-05		4.23596	-2.97547	3.34436e-05		4.23318	-2.93954	0.000203948		4.23462	-2.97556	0.000105244		4.23692	-2.97716	4.55749e-05
	4.23021	-3.09804	3.68162e-05		4.23021	-3.09804	3.648e-05		4.23021	-3.09804	2.54141e-05		4.23021	-3.09804	1.18361e-05		4.23021	-3.09804	7.10986e-05		4.23021	-3.09804	3.75387e-05		4.23021	-3.09804	1.60988e-05

## Sheet: SI Fig. 9
	Opt. 1					Opt. 2
	x	y	z			x	y	z
Path 1-2	-3.47245	-1.38948	0		Path 1-2	-4.95057	-1.7947	0
	-3.41524	-1.34017	0.00190279			-4.87852	-1.70762	0.00305367
	-3.35608	-1.29159	0.0074984			-4.80472	-1.6215	0.0118238
	-3.29544	-1.24321	0.0166058			-4.72924	-1.53621	0.0257301
	-3.23363	-1.19473	0.0290214			-4.65218	-1.45167	0.0441911
	-3.17085	-1.14597	0.0445141			-4.57363	-1.36786	0.0666178
	-3.10725	-1.09679	0.0628242			-4.49367	-1.28476	0.0924148
	-3.04295	-1.04713	0.0836645			-4.41239	-1.20235	0.120984
	-2.97805	-0.996926	0.106722			-4.32985	-1.12065	0.15173
	-2.9126	-0.946168	0.131661			-4.24613	-1.03964	0.184065
	-2.84669	-0.894846	0.158124			-4.16129	-0.959332	0.217415
	-2.78035	-0.842967	0.185736			-4.07536	-0.879728	0.25122
	-2.71362	-0.790548	0.214105			-3.98841	-0.800835	0.284944
	-2.64653	-0.737615	0.242829			-3.90046	-0.722659	0.318075
	-2.57913	-0.684197	0.271498			-3.81156	-0.645208	0.350128
	-2.51143	-0.630329	0.299701			-3.72173	-0.568494	0.380652
	-2.44345	-0.576049	0.327028			-3.631	-0.492529	0.409229
	-2.37522	-0.521397	0.353078			-3.5394	-0.417327	0.435479
	-2.30676	-0.466416	0.377467			-3.44695	-0.342904	0.459061
	-2.23809	-0.411148	0.399828			-3.35367	-0.269284	0.479675
	-2.16925	-0.355641	0.419821			-3.2596	-0.196497	0.497067
	-2.10027	-0.299952	0.437141			-3.16476	-0.124589	0.511024
	-2.03123	-0.244149	0.451517			-3.06924	-0.0536248	0.521386
	-1.96219	-0.18832	0.462727			-2.97311	0.0163196	0.528045
	-1.89328	-0.132557	0.47061			-2.8764	0.0851975	0.530954
	-1.82453	-0.0769162	0.475068			-2.77901	0.15295	0.530117
	-1.75592	-0.0213713	0.476063			-2.68079	0.219708	0.525563
	-1.68735	0.0342182	0.473588			-2.58162	0.285521	0.517351
	-1.61868	0.0899148	0.467657			-2.48147	0.350353	0.505577
	-1.5499	0.145736	0.458322			-2.38034	0.414115	0.490392
	-1.48108	0.201627	0.445693			-2.27828	0.476698	0.472001
	-1.41236	0.257511	0.429949			-2.17531	0.537996	0.450658
	-1.34384	0.313322	0.411325			-2.07143	0.597905	0.426657
	-1.27559	0.369019	0.390098			-1.96662	0.656316	0.400327
	-1.2077	0.424575	0.366584			-1.86085	0.713112	0.372033
	-1.14023	0.479978	0.341128			-1.75408	0.768161	0.342171
	-1.07323	0.53522	0.314101			-1.64625	0.821308	0.311163
	-1.00676	0.590298	0.285895			-1.53733	0.872376	0.279454
	-0.940907	0.645216	0.25692			-1.42727	0.921156	0.24751
	-0.875726	0.69998	0.227596			-1.31601	0.967405	0.215804
	-0.811303	0.754604	0.198353			-1.20351	1.01084	0.184819
	-0.747729	0.80911	0.169621			-1.08975	1.05113	0.15503
	-0.685111	0.863528	0.141832			-0.974714	1.0879	0.126902
	-0.623581	0.917902	0.115413			-0.858435	1.1207	0.100869
	-0.563302	0.972293	0.0907808			-0.740996	1.14907	0.0773291
	-0.504494	1.02678	0.068345			-0.62256	1.17251	0.0566188
	-0.447459	1.0815	0.0484988			-0.503382	1.19052	0.0390024
	-0.392651	1.13661	0.0316171			-0.383816	1.20268	0.0246534
	-0.340783	1.19237	0.0180492			-0.264289	1.20873	0.0136453
	-0.293054	1.24918	0.00810612			-0.145225	1.20861	0.00595083
	-0.251535	1.30758	0.00203791			-0.0269067	1.20253	0.00145756
	-0.219433	1.36811	7.65505e-22			0.0906464	1.19086	1.67808e-13
Path 2-3	-0.159367	1.31347	0.00326235		Path 2-3	0.200293	1.17435	0.00123233
	-0.0850084	1.2721	0.0130774			0.309393	1.15418	0.00481838
	-0.0063335	1.23453	0.0293727			0.417977	1.1307	0.0105785
	0.074417	1.19833	0.0518532			0.526038	1.10422	0.0183142
	0.156387	1.16254	0.0801126			0.633551	1.07502	0.0278106
	0.239159	1.12665	0.11369			0.740494	1.04333	0.0388408
	0.322517	1.09037	0.152094			0.846852	1.00935	0.0511707
	0.406341	1.05346	0.194817			0.952615	0.973272	0.0645633
	0.490566	1.01579	0.241329			1.05778	0.935238	0.078782
	0.575154	0.977224	0.29108			1.16234	0.89538	0.0935935
	0.660078	0.937653	0.343493			1.2663	0.853811	0.10877
	0.745319	0.89699	0.397965			1.36967	0.810628	0.124089
	0.830856	0.855154	0.453859			1.47243	0.765917	0.13934
	0.916666	0.812072	0.510503			1.5746	0.719753	0.154321
	1.00272	0.767681	0.567193			1.67617	0.672201	0.168839
	1.08897	0.721922	0.623187			1.77714	0.62332	0.182715
	1.17537	0.674748	0.677712			1.87752	0.573162	0.195785
	1.26186	0.626116	0.729969			1.97729	0.521775	0.207893
	1.34835	0.575999	0.779142			2.07646	0.469199	0.218903
	1.43474	0.524383	0.824408			2.17502	0.415475	0.228688
	1.52089	0.471274	0.864958			2.27296	0.360641	0.237141
	1.60665	0.416705	0.900018			2.37025	0.304741	0.244167
	1.69182	0.36074	0.928883			2.46685	0.247825	0.249689
	1.77618	0.303467	0.950953			2.56272	0.189947	0.253647
	1.85956	0.244966	0.965777			2.65784	0.131146	0.256002
	1.94183	0.185265	0.97306			2.75224	0.0714136	0.256732
	2.02291	0.124166	0.972635			2.84603	0.0106544	0.255827
	2.10292	0.0615741	0.964423			2.93929	-0.0511267	0.253287
	2.18196	-0.00247726	0.948429			3.03202	-0.113912	0.249128
	2.25997	-0.0679705	0.924797			3.12415	-0.177656	0.243385
	2.33678	-0.134828	0.893849			3.21563	-0.242319	0.236115
	2.41223	-0.202947	0.856086			3.30644	-0.307871	0.22739
	2.48617	-0.272234	0.812163			3.39654	-0.374292	0.217301
	2.5585	-0.342623	0.762846			3.48594	-0.441568	0.205955
	2.62914	-0.414073	0.708988			3.57461	-0.509685	0.193475
	2.69803	-0.48657	0.651497			3.66254	-0.578632	0.180002
	2.76512	-0.56012	0.591321			3.74972	-0.6484	0.16569
	2.83038	-0.63475	0.529433			3.83615	-0.718977	0.150713
	2.89375	-0.710507	0.466814			3.92179	-0.790355	0.135256
	2.95519	-0.787464	0.404446			4.00666	-0.862526	0.119524
	3.0146	-0.865728	0.343307			4.09071	-0.935482	0.103732
	3.0719	-0.945448	0.284361			4.17396	-1.00922	0.088113
	3.12692	-1.02683	0.228566			4.25636	-1.08372	0.0729127
	3.1794	-1.11015	0.176876			4.33793	-1.159	0.0583898
	3.22891	-1.19577	0.130248			4.41862	-1.23503	0.0448164
	3.27471	-1.28416	0.0896544			4.49843	-1.31183	0.0324765
	3.31544	-1.37584	0.0560534			4.57734	-1.38938	0.0216658
	3.34855	-1.47134	0.0302714			4.65532	-1.46769	0.0126909
	3.3693	-1.57085	0.0127162			4.73237	-1.54676	0.00586839
	3.37027	-1.67244	0.00299346			4.80847	-1.62662	0.00152524
	3.34754	-1.76983	3.29587e-21			4.88363	-1.70731	1.04304e-12

## Sheet: SI Fig. 16b
Path 1-2				Path 2-3				Path 3-1
x	y	E (filtered)		x	y	E (filtered)		x	y	E (filtered)
30.3498	-43.9178	0		-69.2955	4.00809	0		39.9422	40.3268	0
30.1666	-43.8173	189.575		-69.2955	4.00809	8.88748		39.9065	40.3239	15.469
29.7077	-43.5816	569.698		-69.1142	4.07602	63.4495		39.9065	40.3239	93.4713
29.0414	-43.2768	719.958		-68.6575	4.25586	223.637		39.9065	40.3239	237.564
28.2175	-42.9327	1207.84		-67.9828	4.52754	530.699		39.8918	40.1517	415.285
27.2712	-42.5499	1595.41		-67.1353	4.86908	832.337		39.8505	39.7308	568.755
26.2321	-42.1358	1802.22		-66.1551	5.25982	1088.29		39.7724	39.1582	783.106
25.1209	-41.6907	1883.88		-65.0699	5.66867	1349.84		39.6464	38.5172	964.911
23.9462	-41.1903	1997.92		-63.8954	6.06409	1602.62		39.4783	37.8309	1057.15
22.7194	-40.629	2094.47		-62.6522	6.44296	1792.95		39.2894	37.0825	1102.71
21.4651	-40.0484	2161.55		-61.3708	6.8326	1877.6		39.0956	36.2712	1139.62
20.205	-39.4884	2210.33		-60.081	7.26522	1987.92		38.8954	35.4197	1203.92
18.9471	-38.9518	2227.04		-58.8013	7.75736	2129.98		38.6929	34.5223	1200.32
17.695	-38.4303	2248.58		-57.5344	8.29337	2235.94		38.4965	33.5693	1209.28
16.4542	-37.9266	2240.65		-56.2719	8.82815	2293.63		38.3028	32.5866	1243.11
15.2271	-37.4387	2181.9		-55.0095	9.32995	2298.48		38.1042	31.6071	1249.84
14.0125	-36.9556	2119.67		-53.7539	9.80493	2255.77		37.9003	30.6398	1216.14
12.8106	-36.4707	2088.03		-52.5116	10.2671	2198.47		37.6944	29.6814	1168.88
11.6234	-35.9839	2095.18		-51.2838	10.7154	2165.77		37.4903	28.7287	1127.52
10.4522	-35.4962	2127.27		-50.0733	11.1508	2159.69		37.2904	27.7802	1087.48
9.29899	-35.0114	2160.23		-48.8856	11.5832	2169.28		37.095	26.8353	1049.22
8.16601	-34.5332	2202.32		-47.7227	12.0154	2195.54		36.9054	25.8897	1021.35
7.0531	-34.0591	2248.21		-46.5833	12.4434	2239.23		36.7234	24.9394	1011.9
5.95908	-33.5846	2287.71		-45.4668	12.8664	2293		36.5486	23.9883	1013.77
4.88447	-33.1113	2328.38		-44.3724	13.2817	2352.66		36.3789	23.0445	1017.75
3.82993	-32.641	2371.9		-43.2975	13.6817	2423.12		36.2134	22.1109	1027.33
2.79434	-32.1714	2413.81		-42.2416	14.0655	2503.77		36.0528	21.1848	1039.73
1.77678	-31.7014	2454.13		-41.2062	14.4398	2590.98		35.897	20.2668	1050.31
0.778023	-31.2352	2494.66		-40.1914	14.8079	2679.94		35.7444	19.3607	1057.56
-0.201796	-30.775	2535.19		-39.1952	15.1663	2763.96		35.5953	18.4666	1065.03
-1.16423	-30.3184	2571.99		-38.2158	15.5111	2839.51		35.4509	17.5817	1073.5
-2.1106	-29.8635	2600.15		-37.2521	15.8421	2905.77		35.3113	16.7048	1080.27
-3.04146	-29.4109	2622.2		-36.3038	16.1622	2963.28		35.176	15.8368	1084.65
-3.95782	-28.9602	2638.91		-35.371	16.4748	3012.44		35.0448	14.9784	1089.53
-4.86098	-28.5107	2651.71		-34.4529	16.7805	3053.53		34.9181	14.1297	1097.44
-5.75156	-28.0631	2664.79		-33.5484	17.0784	3088.65		34.7957	13.29	1106.6
-6.62989	-27.6186	2678.13		-32.6564	17.3687	3120.47		34.6774	12.4588	1114.84
-7.4965	-27.1776	2686.41		-31.7761	17.652	3149.94		34.5632	11.6355	1122.8
-8.35196	-26.7406	2686.33		-30.9063	17.9275	3176.99		34.4529	10.8208	1131.66
-9.19689	-26.3079	2680.36		-30.0461	18.1951	3201.39		34.3463	10.0147	1140.92
-10.0321	-25.8792	2670.01		-29.1954	18.4559	3223.29		34.2434	9.21676	1149.48
-10.8581	-25.4543	2655.46		-28.3536	18.7106	3242.4		34.144	8.42679	1157.21
-11.6754	-25.0337	2637.6		-27.5198	18.9587	3258.12		34.0479	7.64479	1165.39
-12.4845	-24.6173	2617.37		-26.6934	19.2004	3269.88		33.9554	6.87027	1174.84
-13.2861	-24.2049	2595.27		-25.874	19.4361	3277.55		33.8664	6.10271	1184.84
-14.0808	-23.7964	2571.58		-25.061	19.6658	3281.44		33.7807	5.3424	1194.1
-14.8689	-23.3923	2545.98		-24.2536	19.8889	3281.51		33.6978	4.58949	1202.17
-15.6508	-22.9924	2517.93		-23.4515	20.1058	3277.52		33.6177	3.8438	1209.35
-16.4268	-22.5968	2487.85		-22.6545	20.3173	3269.48		33.5401	3.10524	1215.61
-17.1972	-22.2058	2456.21		-21.8623	20.5241	3257.89		33.4649	2.37416	1220.5
-17.9622	-21.8195	2422.62		-21.0751	20.7268	3243.21		33.3915	1.65078	1223.81
-18.722	-21.4379	2386.71		-20.2922	20.9252	3225.56		33.3199	0.935064	1225.76
-19.4768	-21.0612	2348.65		-19.5136	21.1196	3205.04		33.2498	0.22691	1226.57
-20.2267	-20.6894	2308.55		-18.7391	21.3101	3181.71		33.181	-0.473724	1226.21
-20.9718	-20.3224	2266.61		-17.9682	21.4967	3155.87		33.1134	-1.16697	1224.59
-21.7122	-19.9601	2223.27		-17.2009	21.6794	3127.9		33.0469	-1.85312	1221.76
-22.448	-19.6025	2178.64		-16.4373	21.8587	3098.01		32.9815	-2.5323	1217.95
-23.1792	-19.2495	2132.7		-15.6771	22.0349	3066.24		32.9169	-3.20444	1213.26
-23.9058	-18.9011	2085.93		-14.9203	22.2079	3032.51		32.8532	-3.86945	1207.6
-24.6278	-18.5573	2038.8		-14.1668	22.3777	2996.87		32.79	-4.5274	1200.86
-25.3451	-18.2182	1991.39		-13.4167	22.5447	2959.4		32.7275	-5.17844	1193
-26.0577	-17.8837	1943.61		-12.6702	22.7094	2920.05		32.6656	-5.82259	1184.01
-26.7656	-17.5538	1895.64		-11.9271	22.8723	2878.86		32.6042	-6.4599	1173.86
-27.4687	-17.2283	1847.71		-11.1878	23.0334	2835.94		32.5433	-7.09031	1162.48
-28.1668	-16.9071	1799.66		-10.4522	23.1928	2791.44		32.4828	-7.71384	1149.78
-28.86	-16.5906	1751.68		-9.7203	23.3508	2745.44		32.4228	-8.33061	1135.83
-29.5482	-16.2786	1703.84		-8.99225	23.5075	2698.04		32.3633	-8.9407	1120.78
-30.2311	-15.971	1656.07		-8.26811	23.6632	2649.39		32.3042	-9.54412	1104.86
-30.9086	-15.6678	1608.65		-7.54812	23.8182	2599.62		32.2456	-10.141	1088.33
-31.5807	-15.3691	1561.65		-6.83239	23.9727	2548.8		32.1875	-10.7313	1071.47
-32.2471	-15.0747	1515.09		-6.12095	24.1267	2496.91		32.13	-11.3152	1054.64
-32.9078	-14.7846	1469.15		-5.41381	24.28	2444.09		32.0731	-11.8926	1037.94
-33.5626	-14.4989	1423.83		-4.71106	24.4326	2390.53		32.0168	-12.4634	1021.38
-34.2113	-14.2174	1379.17		-4.01283	24.5842	2336.41		31.9612	-13.0278	1004.79
-34.8538	-13.9401	1335.25		-3.31919	24.7348	2281.83		31.9065	-13.5857	987.853
-35.4899	-13.667	1292.03		-2.63019	24.8843	2226.88		31.8526	-14.1373	970.276
-36.1196	-13.3979	1249.59		-1.94592	25.0328	2171.8		31.7998	-14.6825	951.761
-36.7426	-13.133	1208.06		-1.26672	25.1804	2116.78		31.748	-15.2215	932.136
-37.3588	-12.8722	1167.43		-0.592825	25.3274	2061.89		31.6972	-15.7545	911.481
-37.968	-12.6152	1127.69		0.0755572	25.474	2007.17		31.6474	-16.2813	890.2
-38.5703	-12.3621	1088.99		0.738343	25.6204	1952.71		31.5988	-16.8018	868.837
-39.1654	-12.1129	1051.21		1.39519	25.7667	1898.69		31.5514	-17.3161	847.827
-39.7532	-11.8675	1014.43		2.04592	25.9129	1845.17		31.5051	-17.8243	827.37
-40.3337	-11.6258	978.602		2.69043	26.0589	1792.18		31.4601	-18.3265	807.579
-40.9066	-11.3877	943.558		3.32861	26.2048	1739.69		31.4163	-18.8231	788.393
-41.4721	-11.1533	909.733		3.96026	26.3506	1687.84		31.3738	-19.3142	769.576
-42.0299	-10.9224	877.278		4.58519	26.4961	1636.71		31.3325	-19.7993	750.844
-42.5798	-10.6947	845.402		5.20326	26.6415	1586.32		31.2923	-20.2783	731.972
-43.1221	-10.4706	814.619		5.81437	26.7868	1536.61		31.2529	-20.7509	712.918
-43.6565	-10.2502	785.193		6.41833	26.9321	1487.63		31.2139	-21.217	693.75
-44.1829	-10.0325	755.966		7.015	27.0774	1439.52		31.1754	-21.6759	674.521
-44.7015	-9.81846	728.033		7.60425	27.2227	1392.33		31.1372	-22.1283	655.243
-45.2122	-9.60773	701.642		8.18591	27.3679	1345.97		31.0996	-22.5744	635.892
-45.7147	-9.39975	675.386		8.76017	27.5136	1300.45		31.0627	-23.0142	616.572
-46.2093	-9.19511	650.177		9.32648	27.6588	1256.05		31.0266	-23.4478	597.425
-46.696	-8.99364	626.402		9.88492	27.8039	1212.78		30.991	-23.8748	578.495
-47.1744	-8.79475	602.889		10.4355	27.9492	1170.59		30.9559	-24.2953	559.865
-47.645	-8.59903	580.297		10.9782	28.0943	1129.43		30.9214	-24.7089	541.553
-48.1077	-8.40634	559.185		11.5127	28.2393	1089.48		30.8877	-25.1155	523.611
-48.5621	-8.21613	538.131		12.0392	28.3845	1050.71		30.8548	-25.5157	506.057
-49.0088	-8.02892	517.876		12.5575	28.5293	1013.01		30.8226	-25.9094	488.907
-49.4476	-7.84454	499.158		13.0677	28.6741	976.401		30.7914	-26.2964	472.084
-49.8784	-7.66241	480.414		13.5696	28.8186	940.867		30.761	-26.6771	455.619
-50.3014	-7.48318	462.565		14.0635	28.9635	906.447		30.7313	-27.0512	439.607
-50.7168	-7.30671	445.922		14.5492	29.1078	873.099		30.7027	-27.4181	424.001
-51.1243	-7.13227	429.248		15.0264	29.2513	840.967		30.6747	-27.7789	408.777
-51.5242	-6.96059	413.516		15.4955	29.3948	809.959		30.6475	-28.1333	393.92
-51.9166	-6.79154	398.927		15.9565	29.5382	779.985		30.6212	-28.4805	379.499
-52.3014	-6.62439	384.17		16.4092	29.6807	751.074		30.5956	-28.8213	365.501
-52.6788	-6.45987	370.362		16.854	29.8233	723.304		30.5707	-29.1558	351.889
-53.0489	-6.29781	357.656		17.2906	29.9656	696.557		30.5466	-29.4832	338.591
-53.4115	-6.1375	344.771		17.7191	30.1068	670.691		30.5232	-29.8046	325.639
-53.7671	-5.97973	332.739		18.1397	30.2479	645.809		30.5005	-30.1199	313.073
-54.1157	-5.82429	321.736		18.5523	30.3885	621.963		30.4788	-30.4286	300.879
-54.4571	-5.67052	310.459		18.9569	30.5281	599.046		30.4578	-30.7313	289.061
-54.7916	-5.51913	300.006		19.354	30.6676	577.024		30.4374	-31.028	277.659
-55.1194	-5.36995	290.548		19.7433	30.8064	555.919		30.418	-31.3179	266.766
-55.4402	-5.22234	280.739		20.1248	30.9442	535.643		30.3991	-31.6018	256.341
-55.7546	-5.07701	271.685		20.499	31.0817	516.211		30.381	-31.8799	246.311
-56.0624	-4.93381	263.558		20.8656	31.2184	497.537		30.3637	-32.1514	236.724
-56.3636	-4.79204	255.054		21.2247	31.354	479.701		30.3472	-32.4173	227.503
-56.6585	-4.6525	247.193		21.5767	31.4891	462.532		30.3314	-32.6774	218.612
-56.9473	-4.51502	240.175		21.9215	31.6233	446.102		30.3164	-32.9313	210.037
-57.2297	-4.3789	232.717		22.2592	31.7567	430.429		30.3022	-33.1796	201.813
-57.5062	-4.24486	225.9		22.5898	31.8893	415.347		30.2886	-33.4223	193.932
-57.7768	-4.11283	219.715		22.9137	32.021	400.925		30.2757	-33.6589	186.35
-58.0413	-3.98212	213.246		23.2309	32.1518	387.068		30.2633	-33.89	179.071
-58.3002	-3.8534	207.246		23.5414	32.2817	373.904		30.2516	-34.1154	172.091
-58.5535	-3.7266	201.884		23.8453	32.4104	361.346		30.2404	-34.3355	165.382
-58.8011	-3.60105	196.147		24.1426	32.5383	349.305		30.2296	-34.55	158.946
-59.0434	-3.47746	190.833		24.4339	32.6654	337.761		30.2192	-34.7595	152.74
-59.2805	-3.35567	186.122		24.719	32.7912	326.7		30.2094	-34.9635	146.728
-59.5121	-3.23511	181.064		24.998	32.9164	316.17		30.1999	-35.1626	140.97
-59.7387	-3.11645	176.342		25.2709	33.0401	306.12		30.1908	-35.3568	135.451
-59.9605	-2.99951	172.178		25.5381	33.163	296.407		30.1819	-35.5463	130.191
-60.1771	-2.88372	167.725		25.7996	33.2849	287.084		30.1735	-35.7311	125.149
-60.389	-2.7698	163.543		26.0554	33.4054	278.209		30.1655	-35.9112	120.273
-60.5964	-2.65751	159.803		26.3059	33.5252	269.774		30.1578	-36.0868	115.642
-60.799	-2.54638	155.902		26.5508	33.6437	261.691		30.1503	-36.2579	111.163
-60.9972	-2.43704	152.249		26.7904	33.7609	253.811		30.1433	-36.4249	106.872
-61.1911	-2.3292	148.851		27.0252	33.8775	246.31		30.1367	-36.5876	102.812
-61.3805	-2.22259	145.48		27.2548	33.9927	239.229		30.1305	-36.7461	98.9121
-61.5659	-2.1177	142.324		27.4793	34.1063	232.414		30.1246	-36.9004	95.1902
-61.7471	-2.01412	139.365		27.6993	34.2193	225.832		30.1192	-37.0506	91.6983
-61.9244	-1.91198	136.35		27.9144	34.3312	219.506		30.1143	-37.1968	88.4157
-62.0977	-1.81128	133.556		28.1249	34.4416	213.51		30.1099	-37.3391	85.2739
-62.2671	-1.71197	131.04		28.3311	34.551	207.76		30.1058	-37.4775	82.3131
-62.4327	-1.61395	128.486		28.533	34.6593	202.211		30.1026	-37.6117	79.467
-62.5947	-1.5175	125.911		28.7304	34.7662	196.891		30.0999	-37.7423	76.798
-62.7529	-1.42212	123.712		28.9237	34.872	191.764		30.0976	-37.8694	74.2747
-62.9077	-1.32831	121.428		29.1129	34.9769	186.901		30.0962	-37.9927	71.8866
-63.0588	-1.23559	119.048		29.2982	35.0802	182.198		30.0955	-38.1125	69.6248
-63.2067	-1.14441	117.308		29.4798	35.1825	177.599		30.0954	-38.2292	67.3671
-63.3511	-1.05424	114.897		29.6575	35.2838	173.243		30.0958	-38.3421	65.1948
-63.4923	-0.965531	112.832		29.8315	35.3838	169.115		30.0966	-38.4523	63.0996
-63.6301	-0.877833	111.236		30.0018	35.4823	165.045		30.1012	-38.5625	61.0526
-63.765	-0.791572	109.031		30.1688	35.58	161.21		30.1049	-38.6688	59.0189
-63.8966	-0.706245	107.217		30.3325	35.6766	157.45		30.1079	-38.7712	57.0082
-64.0253	-0.622348	105.729		30.4928	35.7716	153.837		30.1105	-38.8701	55.1258
-64.1509	-0.539338	103.825		30.6499	35.8657	150.393		30.113	-38.9662	53.3365
-64.2738	-0.457699	102.199		30.8038	35.9588	146.915		30.1162	-39.0606	51.5872
-64.3937	-0.376957	100.883		30.9547	36.0504	143.625		30.1197	-39.1531	49.9162
-64.511	-0.297556	99.2427		31.1027	36.1409	140.418		30.123	-39.2425	48.3156
-64.6254	-0.219006	97.7182		31.2479	36.2303	137.345		30.1265	-39.3304	46.8292
-64.7374	-0.14178	96.5692		31.3902	36.3184	134.375		30.1301	-39.4169	45.3879
-64.8466	-0.0653718	95.1355		31.5296	36.4056	131.481		30.1357	-39.5016	44.0335
-64.9536	0.00970768	93.7101		31.6665	36.4917	128.715		30.1403	-39.5826	42.7265
-65.0579	0.083979	92.7411		31.8008	36.5763	126.019		30.1461	-39.6625	41.478
-65.16	0.156999	91.3712		31.9327	36.6599	123.364		30.1532	-39.7407	40.2949
-65.2596	0.22922	90.0852		32.0621	36.7427	120.817		30.1595	-39.8153	39.1259
-65.3571	0.300175	89.2278		32.1891	36.8241	118.38		30.1685	-39.8898	38.0287
-65.4523	0.370389	87.8976		32.3136	36.904	115.94		30.1764	-39.9619	36.9465
-65.5455	0.439367	86.7326		32.4361	36.9834	113.61		30.1853	-40.0325	35.9417
-65.6364	0.507612	85.9605		32.5565	37.0617	111.331		30.1966	-40.102	34.9653
-65.7254	0.574668	84.735		32.6746	37.1384	109.12		30.2065	-40.1691	34.0654
-65.8122	0.640998	83.6409		32.7906	37.2143	106.967		30.2165	-40.2352	33.2123
-65.8973	0.706154	82.9227		32.9046	37.2894	104.802		30.2268	-40.2992	32.3988
-65.9803	0.770645	81.7976		33.0167	37.363	102.727		30.2369	-40.3614	31.6537
-66.0616	0.833971	80.7746		33.1269	37.4356	100.747		30.2492	-40.4245	30.9192
-66.141	0.896634	80.1278		33.2353	37.5072	98.778		30.2586	-40.484	30.2352
-66.2187	0.958191	79.0573		33.3418	37.5776	96.8831		30.2701	-40.5432	29.5951
-66.2946	1.01909	78.0828		33.4464	37.6471	95.008		30.2801	-40.6005	28.9843
-66.3689	1.07888	77.4879		33.5496	37.7158	93.1783		30.2908	-40.6569	28.4048
-66.4415	1.13808	76.4601		33.6509	37.783	91.3909		30.3003	-40.7104	27.8365
-66.5126	1.19618	75.5281		33.7507	37.8493	89.5922		30.3109	-40.7635	27.3559
-66.582	1.25368	74.983		33.849	37.9149	87.866		30.3207	-40.8155	26.8708
-66.65	1.31012	73.9942		33.9456	37.9792	86.1994		30.3299	-40.8658	26.4152
-66.7164	1.36597	73.097		34.0405	38.0422	84.536		30.3402	-40.9157	25.9893
-66.7815	1.42077	72.5754		34.1342	38.1047	82.9413		30.3491	-40.963	25.5768
-66.845	1.47502	71.607		34.2266	38.1663	81.3744		30.3593	-41.0093	25.1765
-66.9073	1.52822	70.7426		34.3173	38.2263	79.8235		30.3694	-41.0542	24.7712
-66.968	1.58086	70.2546		34.4069	38.2858	78.3263		30.3773	-41.0973	24.3718
-67.0276	1.6325	69.3033		34.495	38.3445	76.8007		30.387	-41.1405	23.9756
-67.0857	1.68358	68.4537		34.5817	38.4017	75.3477		30.3964	-41.1818	23.5728
-67.1426	1.73365	67.9731		34.6673	38.4583	73.9517		30.4031	-41.2198	23.2312
-67.1982	1.7832	67.0353		34.7517	38.5139	72.5506		30.4107	-41.2585	22.8858
-67.2526	1.83175	66.2005		34.8347	38.5683	71.2141		30.4179	-41.2959	22.5584
-67.3057	1.87975	65.7398		34.9165	38.6221	69.901		30.4264	-41.3332	22.2711
-67.3578	1.9268	64.7998		34.9973	38.6751	68.5852		30.4323	-41.3682	21.9443
-67.4085	1.97332	63.9707		35.0767	38.7267	67.34		30.4394	-41.4027	21.6829
-67.4582	2.01885	63.5039		35.1552	38.7776	66.055		30.4446	-41.4363	21.4185
-67.5066	2.06391	62.5582		35.2326	38.828	64.8188		30.4492	-41.4675	21.1541
-67.5541	2.108	61.7309		35.3087	38.877	63.6637		30.4554	-41.4977	20.8939
-67.6003	2.15157	61.2703		35.3836	38.9249	62.47		30.4608	-41.5287	20.6794
-67.6456	2.19423	60.3167		35.4578	38.9726	61.3548		30.4629	-41.5589	20.4961
-67.6896	2.23638	59.4836		35.5309	39.0193	60.2363		30.4667	-41.588	20.3029
-67.7328	2.27759	59.0084		35.6029	39.0646	59.1471		30.4712	-41.6159	20.0954
-67.7748	2.31836	58.0392		35.6738	39.1095	58.1025		30.4717	-41.6416	19.9481
-67.8159	2.3582	57.1999		35.7438	39.1536	56.9987		30.4739	-41.6695	19.7527
-67.8559	2.39755	56.7238		35.8127	39.1966	55.994		30.4765	-41.6959	19.5332
-67.895	2.43604	55.7359		35.8807	39.2388	55.0179		30.4779	-41.7212	19.3611
-67.9329	2.47405	54.8858		35.9479	39.2804	54.0174		30.4796	-41.7477	19.1565
-67.9701	2.51115	54.3872		36.0139	39.3208	53.1257		30.4805	-41.7726	18.9663
-68.0062	2.54786	53.3756		36.0789	39.3605	52.2114		30.4826	-41.7963	18.7469
-68.0414	2.58369	52.5125		36.1432	39.3999	51.2968		30.4848	-41.8198	18.5774
-68.0756	2.61903	52.003		36.2064	39.4379	50.4839		30.4866	-41.8442	18.4193
-68.109	2.65355	50.972		36.2688	39.4751	49.6095		30.4877	-41.868	18.2305
-68.1414	2.68764	50.094		36.3304	39.512	48.7755		30.4896	-41.8914	18.0677
-68.1729	2.72084	49.5583		36.391	39.5478	48.0082		30.4918	-41.9137	17.8925
-68.2035	2.75367	48.4917		36.4505	39.5826	47.2009		30.4931	-41.936	17.7195
-68.2332	2.78564	47.5963		36.5096	39.6171	46.4757		30.4944	-41.9585	17.5799
-68.262	2.81713	47.038		36.5679	39.6509	45.7372		30.4967	-41.9808	17.4295
-68.2899	2.84793	45.9521		36.6251	39.6833	45.0028		30.4972	-42.0008	17.2633
-68.3168	2.87816	45.0298		36.6817	39.7155	44.3436		30.4978	-42.0205	17.1245
-68.3427	2.90758	44.4388		36.7376	39.7471	43.6027		30.4991	-42.0421	16.993
-68.3671	2.93564	43.3562		36.7926	39.7775	42.9484		30.4975	-42.0624	16.896
-68.3909	2.96355	42.3173		36.847	39.8074	42.3237		30.4979	-42.0822	16.7497
-68.4128	2.99019	41.6753		36.9009	39.8369	41.6307		30.499	-42.1021	16.6598
-68.4333	3.01583	40.631		36.954	39.8652	41.021		30.4968	-42.1209	16.5682
-68.4535	3.04018	39.5055		37.0064	39.8927	40.3198		30.4949	-42.1399	16.4551
-68.4731	3.06591	38.6503		37.0604	39.9194	39.5968		30.4945	-42.1581	16.3572
-68.4915	3.08962	37.1954		37.1132	39.9456	38.8824		30.4928	-42.1757	16.2865
-68.5092	3.11311	35.9433		37.1651	39.9715	38.1175		30.4921	-42.1952	16.1834
-68.5265	3.13632	35.2627		37.2163	39.9974	37.4268		30.4914	-42.2139	16.0266
-68.5429	3.1587	33.8912		37.2665	40.0217	36.795		30.4924	-42.2318	15.9473
-68.5588	3.17959	32.8655		37.3158	40.0441	36.2297		30.492	-42.2484	15.9039
-68.5744	3.2001	32.2125		37.3651	40.0646	35.6542		30.4913	-42.2648	15.8068
-68.5897	3.22042	31.0505		37.4143	40.0839	35.0834		30.4902	-42.2812	15.6533
-68.6046	3.24019	30.2682		37.4626	40.1023	34.5099		30.49	-42.2983	15.6263
-68.6193	3.2592	29.5352		37.5098	40.1207	33.9498		30.4897	-42.3142	15.5551
-68.6336	3.27632	28.188		37.5562	40.1376	33.395		30.4903	-42.3307	15.4213
-68.6473	3.29388	27.0933		37.6022	40.1533	32.8165		30.4905	-42.3477	15.3415
-68.6605	3.31146	26.5227		37.6488	40.1699	32.3049		30.492	-42.3625	15.2721
-68.6738	3.32886	25.3954		37.694	40.1847	31.7883		30.4936	-42.3759	15.2252
-68.6872	3.34533	24.6631		37.7387	40.1979	31.2512		30.4947	-42.3875	15.1185
-68.7005	3.36057	24.3425		37.7833	40.2113	30.7602		30.4966	-42.3995	15.0509
-68.7111	3.3755	23.0303		37.8274	40.2249	30.1762		30.4981	-42.4117	15.011
-68.7221	3.39004	22.1531		37.871	40.2379	29.6667		30.5005	-42.4215	14.9105
-68.7336	3.40328	21.6897		37.9141	40.2495	29.2259		30.5034	-42.4311	14.8013
-68.7453	3.41678	20.7486		37.9566	40.2609	28.6648		30.5046	-42.4426	14.7313
-68.7556	3.43115	20.3521		37.9995	40.272	28.2219		30.5064	-42.454	14.6854
-68.7641	3.44602	20.0265		38.0418	40.2829	27.7829		30.5088	-42.4627	14.6098
-68.7712	3.45792	18.7648		38.0838	40.2934	27.2867		30.5104	-42.4733	14.5606
-68.7782	3.46777	17.9294		38.1253	40.3029	26.8583		30.5103	-42.4846	14.5349
-68.7855	3.4788	17.8165		38.1661	40.3111	26.3923		30.5112	-42.4932	14.5225
-68.7919	3.49215	17.1265		38.2061	40.3195	25.9802		30.5127	-42.5033	14.5147
-68.7979	3.50269	16.4132		38.2461	40.3289	25.5818		30.5136	-42.5144	14.4777
-68.8048	3.5147	16.1877		38.2859	40.3361	25.1361		30.5128	-42.5234	14.4956
-68.8117	3.52656	15.5731		38.3254	40.3433	24.725		30.5138	-42.5317	14.5248
-68.8182	3.53873	15.3371		38.3645	40.3495	24.3285		30.5157	-42.54	14.547
-68.8231	3.54794	15.1083		38.4034	40.3558	23.9474		30.517	-42.5505	14.557
-68.8277	3.55816	14.3496		38.4412	40.3636	23.5568		30.5164	-42.5592	14.5818
-68.8334	3.56657	13.9313		38.4782	40.3692	23.2155		30.5184	-42.5657	14.6572
-68.8389	3.57817	13.8781		38.515	40.3743	22.8516		30.5197	-42.5738	14.6769
-68.8436	3.58845	13.1785		38.5522	40.3791	22.4974		30.5209	-42.5832	14.7072
-68.8469	3.59784	12.8003		38.5893	40.3838	22.2408		30.5229	-42.5905	14.7385
-68.852	3.60713	12.775		38.6254	40.3876	21.8453		30.5235	-42.5976	14.7295
-68.8577	3.61605	12.2549		38.6601	40.3909	21.5731		30.5246	-42.6045	14.7487
-68.8625	3.62347	12.1166		38.6949	40.3954	21.2364		30.5272	-42.6116	14.7413
-68.8654	3.63341	12.0324		38.7299	40.3995	20.8451		30.5283	-42.6195	14.7137
-68.8691	3.64316	11.2126		38.7651	40.4023	20.5824		30.529	-42.6279	14.7826
-68.8732	3.65315	11.3037		38.7999	40.4044	20.0873		30.5307	-42.6342	14.8044
-68.8772	3.66139	11.1842		38.8341	40.4064	19.7821		30.5321	-42.6423	14.8193
-68.8804	3.66831	10.5874		38.8669	40.4102	19.4368		30.5328	-42.6505	14.891
-68.8834	3.67584	10.5109		38.8992	40.4132	19.0177		30.5325	-42.6559	14.9553
-68.889	3.68484	10.1778		38.9312	40.4138	18.7492		30.5334	-42.6629	14.9769
-68.8938	3.69423	9.59151		38.9642	40.4137	18.3252		30.5337	-42.6704	14.9951
-68.8975	3.70374	9.58791		38.997	40.4152	17.9416		30.5336	-42.6763	15.0191
-68.9037	3.71096	9.59859		39.0285	40.4141	17.5793		30.5336	-42.6832	15.0452
-68.9082	3.71738	8.85109		39.0577	40.4104	17.1874		30.5333	-42.6901	15.0897
-68.9116	3.72587	8.95454		39.0867	40.4085	16.8161		30.5334	-42.6954	15.0727
-68.9153	3.73486	8.82828		39.1161	40.406	16.4615		30.5337	-42.7029	15.0613
-68.9208	3.74146	8.21927		39.1465	40.4003	16.0874		30.5334	-42.7097	15.0625
-68.9276	3.74844	8.48277		39.1757	40.3938	15.7198		30.5345	-42.7142	15.083
-68.933	3.75594	8.35257		39.2019	40.3897	15.4416		30.5356	-42.7219	15.0989
-68.9361	3.76253	7.62528		39.228	40.3849	15.0424		30.5355	-42.7292	15.0866
-68.9416	3.76991	7.65945		39.2556	40.3783	14.7898		30.5371	-42.7339	15.0915
-68.9508	3.77785	7.7657		39.2815	40.3736	14.4733		30.538	-42.7405	15.1334
-68.9585	3.78449	7.40641		39.3041	40.3697	14.1034		30.5374	-42.7466	15.1847
-68.961	3.79	7.20932		39.3286	40.3632	13.8592		30.5385	-42.7506	15.2102
-68.9668	3.79727	7.19555		39.3544	40.3572	13.3658		30.5393	-42.7574	15.1988
-68.9749	3.80538	6.71484		39.3797	40.3528	13.0603		30.5401	-42.765	15.2571
-68.9812	3.8135	6.84098		39.4025	40.3487	12.7476		30.5383	-42.7679	15.3164
-68.9871	3.82028	7.35721		39.4243	40.3455	12.3682		30.5372	-42.7727	15.331
-68.9915	3.82567	6.23573		39.4468	40.3416	12.144		30.5363	-42.7791	15.3272
-68.9973	3.83403	6.45226		39.4712	40.3336	11.8139		30.5346	-42.7834	15.3282
-69.0049	3.84181	7.15677		39.494	40.3294	11.5349		30.5342	-42.7906	15.3618
-69.0111	3.84687	5.96127		39.5138	40.3279	11.3092		30.5344	-42.7971	15.3509
-69.0171	3.85212	6.24396		39.5337	40.3252	10.9978		30.5341	-42.8011	15.3674
-69.0227	3.85867	6.85094		39.5551	40.3208	10.7423		30.5344	-42.8077	15.3783
-69.0267	3.86325	5.64814		39.5774	40.3172	10.5029		30.5343	-42.8134	15.4207
-69.0323	3.8706	6.02128		39.5965	40.3136	10.196		30.533	-42.8152	15.4711
-69.0405	3.87733	6.61487		39.6133	40.3101	10.0004		30.533	-42.8208	15.4765
-69.0466	3.87988	5.72405		39.6312	40.3086	9.77728		30.5337	-42.8277	15.5138
-69.0508	3.88627	5.66493		39.6514	40.3077	9.45298		30.5328	-42.8314	15.5478
-69.0569	3.89511	5.73951		39.669	40.3082	9.2703		30.533	-42.8372	15.5493
-69.0613	3.89971	5.68169		39.6818	40.3099	8.99658		30.5331	-42.8433	15.5627
-69.067	3.90676	5.13495		39.6961	40.3082	8.71899		30.5315	-42.846	15.5627
-69.0754	3.91432	5.1818		39.7056	40.3041	8.43836		30.5322	-42.8516	15.5309
-69.0797	3.91811	5.3871		39.7136	40.3002	8.00135		30.5324	-42.8581	15.5468
-69.0817	3.92302	4.40107		39.7234	40.2985	7.76167		30.5309	-42.8602	15.5395
-69.0893	3.93059	4.25694		39.7326	40.2989	7.51283		30.5308	-42.8655	15.5361
-69.0953	3.93786	4.98517		39.74	40.299	7.15311		30.5304	-42.8723	15.567
-69.0996	3.94243	4.00786		39.7453	40.2952	6.94105		30.5284	-42.8748	15.565
-69.1048	3.94542	3.52423		39.7509	40.292	6.62164		30.5283	-42.8803	15.5972
-69.1092	3.95197	3.79042		39.7571	40.2898	6.41691		30.5279	-42.8873	15.6061
-69.1145	3.95663	3.3478		39.7652	40.2902	6.28309		30.5269	-42.8904	15.6167
-69.121	3.95736	3.27428		39.7718	40.2916	5.89464		30.5269	-42.896	15.6216
-69.1239	3.9592	3.10541		39.775	40.2886	5.67767		30.5263	-42.9021	15.5836
-69.1263	3.96547	3.1322		39.7798	40.287	5.47394		30.524	-42.9037	15.6177
-69.1343	3.97086	2.98413		39.7845	40.2863	5.28303		30.5239	-42.9089	15.5938
-69.1396	3.97148	2.48031		39.7911	40.2854	5.18449		30.5235	-42.9156	15.5751
-69.1435	3.96895	2.84598		39.7954	40.2841	4.85763		30.5213	-42.9183	15.5766
-69.1478	3.97044	2.73773		39.8007	40.2833	4.66453		30.5209	-42.9241	15.5351
-69.1495	3.9745	1.96945		39.8039	40.2836	4.55328		30.5214	-42.9305	15.5632
-69.1544	3.97966	2.52983		39.8082	40.2822	4.31473		30.5188	-42.9329	15.5514
-69.1592	3.9823	2.44984		39.8101	40.2787	4.17927		30.5185	-42.9383	15.5491
-69.1594	3.98218	2.01316		39.8141	40.2785	3.97894		30.5182	-42.944	15.5798
-69.1614	3.98059	2.70946		39.8162	40.2799	3.75678		30.515	-42.9458	15.5384
-69.1672	3.98163	2.19382		39.8177	40.2772	3.68857		30.5141	-42.9507	15.5376
-69.1692	3.98499	1.56705		39.8204	40.2767	3.47955		30.5149	-42.9575	15.5043
-69.1707	3.99047	2.10822		39.8254	40.2764	3.30532		30.513	-42.9612	15.4745
-69.1741	3.99164	1.96774		39.8271	40.2774	3.21434		30.5132	-42.9675	15.4718
-69.1783	3.99045	1.55103		39.8284	40.2754	3.00033		30.5134	-42.9728	15.4531
-69.1807	3.99081	2.06832		39.8292	40.2747	2.93865		30.5106	-42.973	15.5006
-69.184	3.9912	1.96065		39.833	40.2741	2.81012		30.5094	-42.9779	15.526
-69.1844	3.9923	1.44784		39.8353	40.2751	2.66643		30.5089	-42.9845	15.5216
-69.1878	3.99747	1.79833		39.8364	40.2776	2.6635		30.5068	-42.9858	15.5082
-69.1904	3.9996	1.64051		39.8366	40.2762	2.5074		30.5063	-42.9925	15.5015
-69.1906	3.99733	1.24552		39.8398	40.2752	2.43633		30.5062	-43	15.4683
-69.1943	3.99415	1.86257		39.8416	40.2789	2.44137		30.5035	-43.0016	15.4435
-69.1989	3.99311	1.49916		39.8418	40.2796	2.29733		30.5025	-43.0053	15.4076
-69.1978	3.995	1.31617		39.8444	40.277	2.33737		30.5014	-43.0095	15.3758
-69.1999	3.99822	1.76385		39.8481	40.2762	2.27872		30.4981	-43.0108	15.3778
-69.2011	3.99811	1.25064		39.8489	40.2815	2.21159		30.4975	-43.0172	15.3676
-69.2041	3.99709	0.937963		39.8487	40.2825	2.27407		30.4968	-43.0234	15.3699
-69.2053	3.99554	1.93683		39.8518	40.2795	2.15409		30.4938	-43.0243	15.3754
-69.2081	3.99493	1.51509		39.8568	40.2818	2.12634		30.4927	-43.0287	15.3682
-69.2084	3.99574	1.11443		39.8562	40.2851	2.13047		30.4914	-43.0344	15.3557
-69.2089	3.99976	1.63181		39.8567	40.2856	2.0381		30.4888	-43.0351	15.3435
-69.2106	4.0015	1.38472		39.8599	40.2851	2.06333		30.4871	-43.039	15.3122
-69.2108	4.00059	0.918628		39.8627	40.2852	2.05199		30.486	-43.0448	15.2513
-69.2123	3.99895	1.72564		39.8631	40.2864	1.98451		30.4827	-43.0471	15.2185
-69.2165	3.99846	1.78262		39.863	40.2871	2.07171		30.4824	-43.0518	15.2197
-69.2172	4.00091	1.03351		39.8642	40.2868	2.00037		30.4812	-43.0571	15.2082
-69.2124	4.00494	1.36387		39.8664	40.2879	1.98139		30.4775	-43.0579	15.2029
-69.213	4.00519	1.26402		39.867	40.289	2.01624		30.4766	-43.0624	15.1997
-69.2159	4.00278	0.946741		39.8672	40.2912	1.90225		30.4753	-43.0675	15.178
-69.2187	4.00263	1.40836		39.869	40.289	1.92856		30.4725	-43.0697	15.1787
-69.2188	3.99827	1.1896		39.8703	40.2899	1.91045		30.4722	-43.0744	15.1787
-69.2189	3.9986	0.881729		39.8708	40.2927	1.84104		30.4708	-43.0786	15.1604
-69.22	4.00357	1.39197		39.8719	40.294	1.88492		30.4675	-43.0791	15.1586
-69.223	4.00573	1.41347		39.873	40.2924	1.82623		30.4669	-43.0837	15.172
-69.223	4.00317	0.901848		39.8721	40.2934	1.8195		30.465	-43.0888	15.1685
-69.2215	3.99963	1.31931		39.8725	40.2954	1.87016		30.4623	-43.09	15.1709
-69.2233	3.99925	1.19985		39.8731	40.2946	1.76353		30.4624	-43.0946	15.1681
-69.2244	4.00087	0.89374		39.8738	40.294	1.81331		30.4606	-43.0994	15.1342
-69.2247	4.00455	1.42563		39.8743	40.2966	1.81862		30.4568	-43.1003	15.1354
-69.2279	4.00451	1.26223		39.8752	40.2966	1.7445		30.457	-43.1046	15.1439
-69.2268	4.00266	0.769365		39.8741	40.2961	1.81027		30.4553	-43.1086	15.1091
-69.2267	3.99859	1.26078		39.874	40.2956	1.74261		30.4519	-43.1094	15.0838
-69.2284	3.99873	1.08285		39.8742	40.2978	1.75964		30.4514	-43.1145	15.0821
-69.2295	4.00068	0.808446		39.8754	40.2982	1.7876		30.4491	-43.1188	15.072
-69.2312	4.00226	1.08855		39.8759	40.2998	1.66679		30.4461	-43.1197	15.0531
-69.2325	4.00375	1.04268		39.877	40.2995	1.73221		30.4454	-43.1245	15.0456
-69.2302	4.00243	0.810054		39.8772	40.2997	1.71177		30.4421	-43.1281	15.0154
-69.231	3.99815	1.10353		39.8769	40.3008	1.6393		30.4401	-43.1292	14.9605
-69.2321	3.99751	1.01075		39.8777	40.301	1.67226		30.44	-43.1346	14.9499
-69.2336	4.0003	0.809326		39.8773	40.3022	1.61356		30.4373	-43.1384	14.917
-69.2355	4.00312	1.07142		39.8773	40.3043	1.64481		30.4356	-43.1403	14.8301
-69.236	4.00167	1.03931		39.8772	40.3054	1.71098		30.4358	-43.1454	14.8252
-69.2348	4.00049	0.794899		39.8782	40.3029	1.63265		30.4331	-43.1482	14.8409
-69.2363	3.99783	0.953604		39.8804	40.3035	1.67757		30.4322	-43.1504	14.8038
-69.2375	3.99575	0.926681		39.8801	40.3073	1.73579		30.432	-43.1558	14.7712
-69.2378	3.9959	0.769737		39.8781	40.3079	1.68715		30.4293	-43.1589	14.7674
-69.2389	4.00141	0.915231		39.8809	40.3056	1.7434		30.4299	-43.1612	14.7621
-69.2397	4.00497	0.961817		39.8821	40.308	1.64096		30.4276	-43.1648	14.7069
-69.2388	4.00321	0.831635		39.8801	40.3072	1.63612		30.426	-43.1688	14.6753
-69.2382	3.99734	0.852406		39.8797	40.3098	1.68956		30.4249	-43.1705	14.6598
-69.2391	3.99746	0.983274		39.8812	40.3081	1.53488		30.4222	-43.1736	14.6293
-69.2388	3.99963	0.77792		39.8818	40.3087	1.57376		30.4199	-43.1775	14.6211
-69.2398	4.00253	0.945101		39.8813	40.3079	1.55944		30.4186	-43.1797	14.6151
-69.2407	4.00162	1.00267		39.8809	40.3106	1.48076		30.4157	-43.1837	14.6057
-69.2407	4.00137	0.769517		39.8806	40.3104	1.52415		30.4128	-43.1876	14.5998
-69.2399	3.99917	1.06802		39.8825	40.3097	1.44903		30.4107	-43.1887	14.5961
-69.2397	3.99693	0.948964		39.8826	40.309	1.4681		30.4079	-43.1927	14.5837
-69.2406	3.9979	0.806535		39.8808	40.3123	1.5086		30.4052	-43.1972	14.5601
-69.2427	4.00187	0.881569		39.8822	40.3109	1.42564		30.4026	-43.1984	14.5454
-69.2428	4.00268	0.985713		39.8855	40.3121	1.47547		30.4001	-43.202	14.5276
-69.2419	4.00123	0.742788		39.8854	40.314	1.49192		30.3971	-43.2059	14.5105
-69.2428	3.99574	0.807722		39.884	40.3142	1.43689		30.395	-43.2081	14.488
-69.2436	3.99595	0.810005		39.8841	40.3133	1.47205		30.3926	-43.2121	14.483
-69.2431	3.99757	0.868204		39.8862	40.3162	1.3606		30.3895	-43.2153	14.4736
-69.2445	3.99987	0.758095		39.8867	40.315	1.37037		30.3878	-43.2171	14.4606
-69.2454	4.00158	0.661		39.8861	40.3169	1.41985		30.3855	-43.2218	14.4354
-69.2446	4.0017	0.86732		39.8868	40.3165	1.27569		30.3823	-43.2252	14.4128
-69.2442	3.99854	0.806903		39.8889	40.3162	1.35035		30.3796	-43.2257	14.4439
-69.2451	3.99596	0.79894		39.8879	40.3161	1.30499		30.3771	-43.2296	14.422
-69.2453	3.99613	0.67551		39.8872	40.319	1.25393		30.3745	-43.2341	14.4027
-69.2456	4.00091	0.707742		39.8865	40.318	1.29431		30.3723	-43.2361	14.3835
-69.2469	4.00162	0.661043		39.8879	40.3176	1.20183		30.3699	-43.2399	14.3855
-69.249	3.99841	0.686069		39.8869	40.3181	1.20149		30.3664	-43.2429	14.4284
-69.2481	3.99597	0.62291		39.8884	40.3182	1.22267		30.3641	-43.2445	14.3634
-69.2466	3.9962	0.692949		39.8861	40.3169	1.1633		30.3617	-43.2487	14.3655
-69.2497	3.99621	0.694002		39.8875	40.3187	1.21189		30.3572	-43.2513	14.3702
-69.251	3.99883	0.651566		39.8896	40.3198	1.24063		30.356	-43.2533	14.3616
-69.2493	4.00031	0.698804		39.888	40.3192	1.20482		30.3528	-43.2573	14.342
-69.2488	3.99816	0.624037		39.8874	40.3193	1.30447		30.3488	-43.2607	14.2788
-69.2496	3.99439	0.63563		39.8908	40.3206	1.23738		30.3483	-43.2631	14.2994
-69.2483	3.99505	0.804201		39.8887	40.3201	1.25137		30.345	-43.2666	14.2741
-69.2473	3.99669	0.680219		39.8881	40.3195	1.30963		30.3412	-43.27	14.2672
-69.2477	3.99965	0.681447		39.8904	40.3211	1.19465		30.3407	-43.2723	14.2928
-69.2494	4.00035	0.717944		39.893	40.3231	1.27392		30.337	-43.275	14.2813
-69.2502	4.00021	0.636618		39.8909	40.3241	1.28683		30.3325	-43.2779	14.3128
-69.2474	3.99681	0.676344		39.8909	40.3234	1.23749		30.3322	-43.2806	14.3271
-69.2471	3.9948	0.646222		39.8894	40.3234	1.3092		30.3285	-43.2837	14.3077
-69.2486	3.99601	0.659054		39.8917	40.325	1.266		30.3239	-43.2867	14.3274
-69.251	4.00102	0.679572		39.8928	40.3231	1.32919		30.3241	-43.2897	14.3371
-69.2509	4.00108	0.617029		39.8929	40.3245	1.36677		30.3207	-43.293	14.3264
-69.2488	3.99963	0.597759		39.89	40.3251	1.32216		30.3162	-43.2958	14.3258
-69.249	3.99637	0.632873		39.8926	40.3255	1.50132		30.3161	-43.2981	14.3371
-69.252	3.99527	0.667848		39.8919	40.3237	1.53037		30.3123	-43.3005	14.3303
-69.2513	3.99574	0.541168		39.8928	40.3238	1.56553		30.3078	-43.3037	14.339
-69.2511	3.99823	0.579693		39.8917	40.3237	1.75753		30.3081	-43.3067	14.345
-69.2534	3.99925	0.634213		39.8936	40.3248	1.68628		30.3042	-43.3095	14.3332
-69.2535	3.9985	0.623693		39.895	40.3211	1.73325		30.2993	-43.3122	14.3299
-69.2533	3.99371	0.630931		39.8933	40.3222	1.87955		30.2992	-43.3154	14.3396
-69.2533	3.99192	0.713002		39.8934	40.3237	1.76311		30.2952	-43.3182	14.3177
-69.2535	3.99453	0.628794		39.8965	40.3237	1.83002		30.2899	-43.3206	14.3087
-69.2538	3.9988	0.665925		39.896	40.3237	1.87997		30.2894	-43.3234	14.3046
-69.2547	3.99915	0.639092		39.8951	40.3251	1.85053		30.2854	-43.3262	14.2758
-69.2544	3.99687	0.644947		39.8947	40.3242	1.96555		30.2803	-43.3289	14.2851
-69.2541	3.99502	0.65362		39.8949	40.3256	1.91733		30.2801	-43.3319	14.2667
-69.2522	3.99463	0.607179		39.8949	40.3279	1.92367		30.2762	-43.3345	14.2503
-69.2521	3.99503	0.547759		39.8954	40.3253	2.02795		30.2712	-43.3372	14.2482
-69.2556	3.99759	0.59559		39.8937	40.3254	1.98313		30.2706	-43.34	14.2398
-69.2564	3.9993	0.633297		39.8942	40.3294	2.01297		30.2664	-43.3423	14.2213
-69.2526	3.999	0.651656		39.8972	40.3294	2.02549		30.2614	-43.3446	14.1993
-69.2517	3.9932	0.55861		39.8962	40.3258	1.97632		30.2605	-43.3476	14.1658
-69.2551	3.99075	0.574407		39.8945	40.3238	2.06369		30.256	-43.3504	14.1372
-69.2561	3.9937	0.638779		39.8937	40.3284	1.9896		30.2508	-43.3528	14.0804
-69.2549	3.9988	0.635724		39.8953	40.3274	1.99907		30.2502	-43.3559	14.039
-69.2545	3.99866	0.492127		39.8958	40.3258	2.03515		30.2456	-43.3588	14.0346
-69.2584	3.99496	0.579828		39.8937	40.3247	1.91967		30.2406	-43.361	13.9713
-69.2589	3.9922	0.662547		39.8947	40.3269	1.98327		30.2403	-43.3638	13.9417
-69.2551	3.99268	0.699834		39.8948	40.3258	1.92844		30.236	-43.3661	13.9581
-69.2555	3.99336	0.533519		39.8936	40.3254	1.89466		30.2314	-43.3675	13.9073
-69.2596	3.99534	0.678013		39.8919	40.3266	1.92794		30.2312	-43.3699	13.8587
-69.2593	3.99714	0.684885		39.8931	40.3281	1.85069		30.2271	-43.3716	13.8706
-69.2556	3.99753	0.71073		39.8975	40.3293	1.84481		30.2234	-43.3721	13.809
-69.2542	3.99291	0.578605		39.8977	40.3303	1.86109		30.2233	-43.3746	13.7553
-69.2576	3.99094	0.6119		39.8964	40.33	1.80651		30.2191	-43.3758	13.7689
-69.259	3.99356	0.736908		39.8934	40.3303	1.83364		30.2168	-43.3754	13.7353
-69.2566	3.99756	0.661774		39.8955	40.3314	1.79512		30.2169	-43.3783	13.7047
-69.2565	3.99811	0.657063		39.8989	40.3317	1.7666		30.2146	-43.3798	13.677
-69.2587	3.99647	0.667828		39.898	40.3298	1.81546		30.2123	-43.3799	13.6546
-69.2583	3.99277	0.627141		39.897	40.3288	1.74682		30.213	-43.383	13.6558
-69.256	3.99257	0.636774		39.8961	40.3305	1.76633		30.2117	-43.3835	13.6186
-69.2562	3.99313	0.581438		39.8962	40.3295	1.71848		30.2091	-43.3855	13.5922
-69.2597	3.99624	0.680685		39.8959	40.3284	1.6045		30.2092	-43.3905	13.587
-69.2601	3.99691	0.612896		39.8942	40.3308	1.68216		30.2081	-43.3894	13.579
-69.257	3.99655	0.603902		39.8943	40.3316	1.61955		30.2046	-43.3882	13.5706
-69.2566	3.99374	0.547815		39.8952	40.3281	1.49854		30.2052	-43.393	13.5491
-69.2578	3.99137	0.646484		39.894	40.3252	1.55073		30.2034	-43.395	13.5562
-69.2589	3.99194	0.565095		39.8929	40.3285	1.46992		30.2004	-43.3931	13.5292
-69.2574	3.99705	0.540905		39.8937	40.3313	1.36843		30.2008	-43.394	13.5239
-69.2582	3.99842	0.514214		39.8966	40.3296	1.41832		30.1984	-43.3952	13.5255
-69.2604	3.99584	0.594007		39.8966	40.3285	1.30298		30.1949	-43.3958	13.4802
-69.2595	3.99171	0.589124		39.8949	40.3308	1.28776		30.1961	-43.399	13.4915
-69.2563	3.99225	0.628408		39.8944	40.3321	1.31785		30.1946	-43.4017	13.4725
-69.2583	3.99357	0.495462		39.8955	40.3323	1.22991		30.1908	-43.404	13.4263
-69.2604	3.99562	0.626399		39.8953	40.3305	1.26842		30.1914	-43.407	13.4016
-69.2614	3.9964	0.613625		39.8941	40.3278	1.19607		30.1891	-43.4066	13.3655
-69.2586	3.99606	0.704132		39.8942	40.329	1.18649		30.185	-43.4066	13.3018
-69.2584	3.99175	0.576802		39.8961	40.3333	1.19665		30.1863	-43.4099	13.1892
-69.2604	3.98942	0.622		39.897	40.3312	1.0798		30.1836	-43.4131	13.1327
-69.2616	3.99114	0.550281		39.8972	40.329	1.15064		30.1812	-43.4157	13.0484
-69.2589	3.99688	0.636463		39.8949	40.3322	1.11783		30.181	-43.4179	12.8901
-69.2594	3.99725	0.525211		39.8952	40.3354	1.03777		30.1767	-43.4179	12.8218
-69.2618	3.99407	0.602117		39.8975	40.3324	1.09089		30.1754	-43.4191	12.7483
-69.2635	3.98913	0.652262		39.8978	40.3309	0.980873		30.1743	-43.4226	12.606
-69.2614	3.98866	0.67029		39.8963	40.3316	0.964213		30.1712	-43.4258	12.5225
-69.26	3.99057	0.548243		39.8975	40.3328	0.996143		30.1691	-43.4309	12.4429
-69.2633	3.9942	0.781793		39.8957	40.3333	0.929477		30.1665	-43.4294	12.3725
-69.2643	3.99495	0.651487		39.8941	40.3338	0.981757		30.1632	-43.43	12.3264
-69.2629	3.99403	0.697335		39.894	40.3334	1.02286		30.1622	-43.4352	12.2656
-69.2623	3.98974	0.698171		39.8965	40.3335	1.00446		30.1598	-43.4396	12.287
-69.2622	3.9892	0.690187		39.8958	40.3343	1.11		30.1603	-43.4435	12.2401
-69.263	3.99057	0.584485		39.893	40.3348	1.06977		30.1588	-43.443	12.1928
-69.2625	3.99469	0.617806		39.8926	40.3312	1.0673		30.1568	-43.4446	12.1741
-69.2619	3.99481	0.691341		39.8933	40.3318	1.14108		30.1567	-43.4495	12.1345
-69.2628	3.99316	0.606004		39.8937	40.3358	1.03372		30.158	-43.4534	12.1338
-69.2616	3.99024	0.611646		39.8955	40.3346	1.10644		30.1585	-43.4539	12.0292
-69.2593	3.99042	0.625458		39.895	40.3341	1.07264		30.1564	-43.4546	12.0195
-69.2605	3.9914	0.572974		39.8964	40.3368	1.00567		30.1577	-43.4595	12.0236
-69.2634	3.99422	0.646672		39.8961	40.3362	1.06398		30.1577	-43.4584	11.9632
-69.263	3.9952	0.580927		39.8929	40.3347	0.957453		30.155	-43.4593	11.9248
-69.2623	3.99529	0.630256		39.8933	40.334	0.944398		30.1562	-43.4647	11.8801
-69.2623	3.99083	0.626969		39.8965	40.3348	0.952315		30.1548	-43.465	11.8799
-69.2625	3.98878	0.655332		39.8974	40.3342	0.862225		30.1536	-43.4655	11.8574
-69.2624	3.99081	0.607088		39.8951	40.3353	0.915632		30.1524	-43.4669	11.7725
-69.2622	3.99539	0.610541		39.8923	40.3358	0.91976		30.15	-43.4691	11.7799
-69.2642	3.99481	0.558492		39.8937	40.3322	0.88941		30.1511	-43.4703	11.747
-69.2656	3.99306	0.530117		39.8941	40.3317	0.985284		30.1492	-43.4717	11.6847
-69.263	3.99071	0.514403		39.8939	40.3346	0.924695		30.1479	-43.4755	11.6625
-69.2612	3.98929	0.577168		39.8945	40.3348	0.947269		30.1465	-43.4778	11.6036
-69.263	3.98893	0.507168		39.896	40.3319	1.00692		30.1462	-43.4781	11.6038
-69.265	3.99316	0.57625		39.8955	40.3336	0.920339		30.1454	-43.4798	11.5093
-69.2632	3.99606	0.508078		39.8929	40.3357	0.99324		30.1438	-43.4837	11.5032
-69.2618	3.9944	0.560207		39.8938	40.3338	0.946983		30.145	-43.4864	11.4623
-69.2633	3.98872	0.519604		39.897	40.3338	0.887603		30.1465	-43.4871	11.3863
-69.2635	3.98795	0.589106		39.8979	40.3363	0.951324		30.1446	-43.4905	11.3773
-69.2621	3.99083	0.546054		39.8966	40.3369	0.848363		30.1441	-43.4912	11.335
-69.263	3.99514	0.537045		39.8937	40.3337	0.830855		30.1434	-43.4921	11.316
-69.2653	3.99362	0.555787		39.894	40.3317	0.85846		30.1438	-43.4941	11.2837
-69.2644	3.99193	0.568145		39.8951	40.3336	0.792483		30.1427	-43.4977	11.2909
-69.2633	3.9907	0.566906		39.8946	40.3365	0.836341		30.1431	-43.4991	11.2821
-69.2631	3.98996	0.555132		39.8954	40.3352	0.844976		30.1407	-43.4986	11.289
-69.2646	3.98838	0.492748		39.8964	40.3331	0.803407		30.1411	-43.5036	11.3158
-69.2653	3.99169	0.583955		39.8954	40.3342	0.907381		30.1412	-43.5064	11.3703
-69.2641	3.99489	0.532625		39.8934	40.3348	0.823867		30.1361	-43.5059	11.3903
-69.2643	3.99425	0.655907		39.8937	40.3335	0.843664		30.1374	-43.507	11.3925
-69.2653	3.98815	0.594158		39.8962	40.3328	0.897437		30.1381	-43.5095	11.4368
-69.2638	3.98649	0.600902		39.8981	40.3339	0.798479		30.1378	-43.5113	11.4639
-69.2631	3.98934	0.519899		39.8952	40.3362	0.877048		30.1388	-43.5135	11.4074
-69.2644	3.99376	0.558279		39.8933	40.3348	0.856772		30.1401	-43.5142	11.3813
-69.2665	3.99306	0.551047		39.8954	40.331	0.825472		30.1388	-43.5166	11.4237
-69.2658	3.99165	0.542978		39.8963	40.3316	0.880732		30.1411	-43.519	11.4391
-69.2637	3.98945	0.509613		39.8951	40.335	0.809418		30.1422	-43.5181	11.4433
-69.2638	3.98972	0.554597		39.8968	40.3356	0.831674		30.1391	-43.5189	11.477
-69.2657	3.98859	0.477611		39.8975	40.331	0.894928		30.1401	-43.5251	11.5168
-69.2666	3.99249	0.646579		39.8961	40.3313	0.819356		30.1401	-43.5254	11.5816
-69.2663	3.99475	0.614448		39.8937	40.335	0.865112		30.1371	-43.5227	11.5648
-69.2652	3.99314	0.58921		39.8947	40.3351	0.886955		30.1371	-43.5282	11.4792
-69.2658	3.98807	0.521052		39.8967	40.3312	0.843369		30.1382	-43.5339	11.4769
-69.2659	3.98794	0.576516		39.8988	40.3329	0.912013		30.1364	-43.5327	11.4489
-69.2658	3.98997	0.562231		39.8974	40.3351	0.794083		30.137	-43.5326	11.4058
-69.2654	3.99307	0.622501		39.8941	40.334	0.80395		30.1381	-43.5377	11.3648
-69.2664	3.99342	0.548682		39.8936	40.3307	0.8666		30.1364	-43.5401	11.3478
-69.2659	3.99334	0.533923		39.8957	40.3319	0.773016		30.1379	-43.5391	11.3447
-69.2646	3.98985	0.529952		39.8962	40.3351	0.864543		30.1384	-43.5386	11.3751
-69.2644	3.98782	0.606905		39.897	40.3358	0.842106		30.1361	-43.54	11.3825
-69.2657	3.9883	0.481916		39.8971	40.3327	0.804916		30.1373	-43.545	11.3853
-69.2674	3.99261	0.617526		39.8945	40.3317	0.851243		30.1373	-43.5471	11.3868
-69.2673	3.99332	0.551416		39.8938	40.3336	0.773442		30.1347	-43.5478	11.3784
-69.2674	3.99053	0.605954		39.8955	40.3354	0.778441		30.1359	-43.552	11.3881
-69.2673	3.98681	0.518395		39.8961	40.333	0.808139		30.1366	-43.5543	11.3564
-69.2669	3.98745	0.59362		39.8964	40.3322	0.757912		30.1335	-43.5517	11.3137
-69.2674	3.98855	0.516052		39.8959	40.3358	0.845789		30.1349	-43.5529	11.2849
-69.269	3.99005	0.554265		39.8943	40.3353	0.874328		30.1373	-43.5593	11.3128
-69.2687	3.99131	0.505387		39.8946	40.3305	0.850368		30.1342	-43.56	11.2584
-69.267	3.99275	0.547094		39.8944	40.3325	0.96222		30.1341	-43.5604	11.241
-69.2671	3.98896	0.519192		39.8957	40.3357	0.88607		30.1356	-43.5598	11.2902
-69.2671	3.98636	0.576119		39.8979	40.335	0.921628		30.1332	-43.5613	11.2521
-69.267	3.98737	0.484583		39.897	40.3331	0.98795		30.1351	-43.5672	11.2422
-69.2672	3.99269	0.574772		39.8938	40.3335	0.865857		30.1377	-43.5698	11.2433
-69.2673	3.99362	0.541387		39.8946	40.3339	0.9473		30.1352	-43.5701	11.2061
-69.2673	3.99092	0.561861		39.8957	40.3339	0.918749		30.1363	-43.5713	11.2157
-69.2669	3.9869	0.534069		39.8959	40.3319	0.867241		30.137	-43.5744	11.1908
-69.2668	3.98721	0.585883		39.8962	40.3315	0.919787		30.1343	-43.574	11.1424
-69.2678	3.98834	0.545416		39.8956	40.3335	0.831487		30.1355	-43.5767	11.1224
-69.2668	3.99161	0.601933		39.8945	40.3341	0.841005		30.1366	-43.5831	11.0444
-69.2675	3.99201	0.55415		39.8943	40.33	0.892462		30.1331	-43.5819	10.9709
-69.2683	3.99179	0.521892		39.8936	40.3307	0.823689		30.1325	-43.5809	10.9017
-69.2679	3.98784	0.503189		39.8945	40.3341	0.88918		30.1355	-43.584	10.8397
-69.2664	3.98652	0.620296		39.8971	40.334	0.907467		30.1339	-43.5869	10.7428
-69.2675	3.98717	0.533096		39.8965	40.331	0.855893		30.1353	-43.5902	10.6526
-69.2681	3.99234	0.585582		39.8933	40.332	0.937256		30.1369	-43.5945	10.5814
-69.2686	3.99308	0.497122		39.8927	40.3335	0.8517		30.1355	-43.5952	10.4503
-69.2679	3.99103	0.648661		39.895	40.3329	0.857363		30.1372	-43.5976	10.3235
-69.2675	3.98729	0.575209		39.8955	40.332	0.899487		30.139	-43.6018	10.1721
-69.2661	3.98812	0.592102		39.8964	40.3323	0.796905		30.1363	-43.6026	10.0034
-69.2668	3.98895	0.507388		39.897	40.3335	0.881037		30.1388	-43.6064	9.87766
-69.2672	3.99152	0.556334		39.8954	40.3327	0.861443		30.1404	-43.6124	9.67029
-69.2678	3.99237	0.522118		39.8939	40.3299	0.818719		30.1368	-43.6139	9.50995
-69.267	3.99293	0.52642		39.8936	40.3294	0.871172		30.1392	-43.6164	9.34368
-69.2674	3.98896	0.493011		39.8945	40.3325	0.795205		30.1402	-43.6216	9.09197
-69.2671	3.98665	0.556478		39.8969	40.3335	0.810458		30.1377	-43.6234	8.89774
-69.2677	3.98768	0.468013		39.8966	40.3306	0.861329		30.14	-43.6269	8.6969
-69.2678	3.99327	0.55918		39.8934	40.3309	0.795089		30.1433	-43.6316	8.49946
-69.2685	3.99383	0.470392		39.8923	40.3333	0.864012		30.1415	-43.6343	8.26662
-69.2692	3.99081	0.542191		39.8942	40.3329	0.89019		30.1428	-43.6394	8.0421
-69.2688	3.9872	0.493661		39.8964	40.3303	0.858055		30.1457	-43.6438	7.90506
-69.2678	3.988	0.577638		39.8978	40.3315	0.937568		30.1443	-43.6455	7.67516
-69.2687	3.9889	0.481886		39.8963	40.3351	0.837454		30.1456	-43.651	7.47128
-69.2701	3.99094	0.506973		39.8937	40.3345	0.857726		30.1478	-43.6562	7.33009
-69.27	3.99188	0.493017		39.8946	40.3304	0.904882		30.1461	-43.6576	7.14387
-69.2691	3.99241	0.527925		39.8961	40.3308	0.795889		30.149	-43.6629	7.02122
-69.2689	3.98828	0.481025		39.8953	40.3348	0.870665		30.1519	-43.6707	6.83287
-69.2695	3.98533	0.517117		39.8963	40.3342	0.855954		30.1511	-43.6733	6.68446
-69.2698	3.98658	0.462986		39.8969	40.3308	0.818876		30.1536	-43.6771	6.56871
-69.2694	3.99202	0.566912		39.894	40.3315	0.869215		30.1554	-43.6834	6.41298
-69.27	3.99277	0.479618		39.8933	40.3338	0.785028		30.1545	-43.6868	6.34238
-69.2705	3.98972	0.545788		39.8949	40.3333	0.802076		30.1586	-43.6931	6.24469
-69.2696	3.98625	0.503063		39.8952	40.331	0.852164		30.1612	-43.7003	6.15672
-69.2691	3.9874	0.623877		39.8957	40.331	0.768872		30.1593	-43.7027	6.11677
-69.2696	3.9879	0.498979		39.8961	40.3336	0.837156		30.1617	-43.7076	6.02797
-69.271	3.98974	0.51511		39.8947	40.3338	0.857861		30.1637	-43.7144	5.9763
-69.2709	3.99087	0.516318		39.8932	40.3296	0.834863		30.1622	-43.7184	5.90909
-69.2697	3.99139	0.556974		39.8939	40.3313	0.93028		30.1651	-43.7249	5.81529
-69.2695	3.9876	0.499573		39.8952	40.3348	0.849837		30.1663	-43.7328	5.73117
-69.2702	3.98509	0.52485		39.897	40.3343	0.872221		30.1633	-43.7354	5.64955
-69.2701	3.98651	0.532421		39.8966	40.3316	0.917624		30.1658	-43.7393	5.52856
-69.2708	3.99186	0.607832		39.8942	40.3313	0.813516		30.1664	-43.747	5.39618
-69.2708	3.99251	0.529774		39.8943	40.3328	0.872919		30.1627	-43.7512	5.30675
-69.27	3.99028	0.552987		39.8957	40.3339	0.831801		30.1663	-43.7546	5.15246
-69.2698	3.98653	0.559856		39.896	40.3321	0.772167		30.1675	-43.7603	5.02754
-69.27	3.98602	0.610791		39.8972	40.3304	0.823566		30.1672	-43.7631	4.96525
-69.2701	3.98714	0.523431		39.8969	40.3329	0.737105		30.1709	-43.7686	4.84598
-69.2707	3.99035	0.539666		39.8944	40.3342	0.745259		30.1739	-43.7742	4.70484
-69.2718	3.99081	0.571004		39.8938	40.3303	0.791276		30.173	-43.777	4.68198
-69.2721	3.99055	0.556586		39.8948	40.3295	0.73004		30.1778	-43.7806	4.56033
-69.2714	3.98716	0.504895		39.8949	40.3336	0.80163		30.1802	-43.7853	4.41699
-69.2705	3.98595	0.531172		39.8958	40.3345	0.818661		30.1782	-43.7895	4.35353
-69.2714	3.98648	0.467063		39.8962	40.3307	0.789089		30.1831	-43.7948	4.25907
-69.2717	3.99134	0.587577		39.8945	40.33	0.883443		30.1841	-43.7959	4.16061
-69.2714	3.9928	0.516896		39.8931	40.3328	0.815338		30.1805	-43.7991	4.0716
-69.2709	3.99015	0.546412		39.8938	40.3335	0.838073		30.1848	-43.8057	4.06855
-69.2712	3.98528	0.489512		39.8955	40.3309	0.890841		30.1847	-43.8097	4.04964
-69.2711	3.98575	0.5688		39.8973	40.3306	0.788432		30.1803	-43.812	3.96407
-69.2705	3.98755	0.499584		39.8965	40.3332	0.856604		30.1826	-43.8152	3.97982
-69.2715	3.99003	0.518961		39.8946	40.3339	0.828877		30.1799	-43.8179	3.95738
-69.2727	3.99054	0.50459		39.8945	40.3303	0.776123		30.1777	-43.8206	3.86227
-69.2719	3.99098	0.50767		39.895	40.3298	0.826526		30.1808	-43.8255	3.82917
-69.271	3.98783	0.472944		39.8951	40.3331	0.734396		30.1805	-43.8275	3.77774
-69.2707	3.98562	0.517428		39.898	40.3349	0.725735		30.1788	-43.8313	3.75533
-69.2717	3.98616	0.469866		39.8987	40.331	0.760145		30.1831	-43.833	3.7747
-69.2732	3.99055	0.596921		39.895	40.3298	0.67972		30.1815	-43.8339	3.73776
-69.2722	3.99166	0.512796		39.8934	40.3325	0.728922		30.1819	-43.8402	3.80349
-69.2723	3.98968	0.566291		39.8958	40.3334	0.729771		30.1872	-43.8464	3.86839
-69.2727	3.98531	0.508483		39.8969	40.3307	0.695123		30.1882	-43.8455	3.82482
-69.2721	3.98601	0.617181		39.8967	40.3301	0.794361		30.1856	-43.8484	3.80641
-69.2721	3.98774	0.501146		39.8953	40.3327	0.714191		30.191	-43.8531	3.77909
-69.2723	3.99036	0.522056		39.894	40.3339	0.74182		30.1915	-43.8547	3.81071
-69.2731	3.9905	0.493466		39.8943	40.3305	0.795765		30.1887	-43.8571	3.74626
-69.2724	3.99068	0.502545		39.8946	40.3306	0.709882		30.1904	-43.8585	3.61942
-69.2708	3.98745	0.493512		39.8941	40.3334	0.79189		30.1901	-43.8578	3.65041
-69.2709	3.98569	0.538149		39.8965	40.334	0.766611		30.1912	-43.8637	3.66677
-69.2724	3.98597	0.46726		39.8972	40.3313	0.736046		30.1903	-43.8675	3.60805
-69.2729	3.99093	0.649219		39.8942	40.33	0.796462		30.1882	-43.8642	3.55758
-69.2736	3.99205	0.566407		39.8925	40.3313	0.713419		30.1865	-43.8675	3.53731
-69.2722	3.99002	0.57815		39.8948	40.3329	0.711383		30.1891	-43.8704	3.57619
-69.2721	3.98593	0.493437		39.8965	40.3307	0.748549		30.187	-43.8714	3.55332
-69.2719	3.98639	0.579092		39.8968	40.3301	0.676821		30.1853	-43.8728	3.49493
-69.2734	3.98665	0.504757		39.895	40.3328	0.739412		30.1873	-43.8754	3.50114
-69.2723	3.98981	0.604989		39.8937	40.3335	0.753821		30.1894	-43.8767	3.52476
-69.273	3.99069	0.574997		39.8943	40.3302	0.721664		30.1877	-43.8813	3.52232
-69.2732	3.9902	0.544119		39.8946	40.3303	0.820324		30.19	-43.881	3.48777
-69.2737	3.9863	0.51661		39.8943	40.3331	0.746091		30.1892	-43.8772	3.47694
-69.2716	3.98524	0.565219		39.8957	40.3333	0.7589		30.1903	-43.8818	3.52765
-69.2726	3.98609	0.505547		39.896	40.3307	0.804722		30.1929	-43.8866	3.46097
-69.2742	3.98997	0.591208		39.8941	40.3299	0.709442		30.1917	-43.8864	3.47094
-69.2748	3.99076	0.512425		39.8925	40.3311	0.760321		30.1898	-43.8884	3.46405
-69.2722	3.98991	0.554165		39.8926	40.3316	0.723752		30.1923	-43.8888	3.44683
-69.2723	3.98569	0.503982		39.8948	40.3301	0.689147		30.1912	-43.8913	3.45097
-69.274	3.98532	0.591851		39.8962	40.3301	0.728519		30.1897	-43.8949	3.37233
-69.2746	3.98602	0.528032		39.8939	40.3316	0.633494		30.1895	-43.8936	3.36649
-69.2736	3.9899	0.556263		39.8924	40.3322	0.652828		30.1908	-43.8943	3.34853
-69.2743	3.98998	0.522923		39.8924	40.33	0.694477		30.1905	-43.9003	3.27635
-69.2758	3.98911	0.526811		39.8925	40.3291	0.602699		30.1915	-43.9006	3.2517
-69.2756	3.98509	0.492626		39.8936	40.3316	0.693718		30.1923	-43.8979	3.24879
-69.2734	3.9847	0.558437		39.8952	40.333	0.717495		30.1936	-43.9015	3.21933
-69.2744	3.98554	0.48378		39.8946	40.3297	0.686816		30.1942	-43.9035	3.21883
-69.2762	3.98931	0.573691		39.8944	40.3291	0.777344		30.1952	-43.9032	3.1856
-69.2762	3.99038	0.477395		39.8932	40.3317	0.713735		30.1954	-43.903	3.24456
-69.2737	3.98959	0.531596		39.8929	40.3316	0.74286		30.1964	-43.904	3.22937
-69.2738	3.98544	0.492959		39.8961	40.3295	0.761778		30.1965	-43.9062	3.22575
-69.2757	3.98452	0.565498		39.8969	40.3291	0.646789		30.1944	-43.9108	3.26024
-69.2748	3.98605	0.489431		39.8952	40.3312	0.709296		30.1964	-43.9106	3.24832
-69.2731	3.99028	0.552619		39.8926	40.3314	0.678421		30.1962	-43.9098	3.30029
-69.274	3.99027	0.527143		39.8922	40.3282	0.618529		30.1948	-43.9136	3.28013
-69.2754	3.98956	0.570336		39.8931	40.3279	0.682418		30.1948	-43.9164	3.28202
-69.2748	3.98591	0.492652		39.8942	40.3314	0.602883		30.1935	-43.913	3.30373
-69.2724	3.98567	0.552538		39.8952	40.332	0.617139		30.1925	-43.9157	3.29402
-69.2733	3.98637	0.465439		39.8945	40.3283	0.668566		30.1932	-43.9184	3.3184
-69.2754	3.99009	0.566301		39.893	40.3274	0.590648		30.1936	-43.9189	3.29063
-69.2758	3.99045	0.506599		39.8913	40.3307	0.657007		30.1952	-43.9197	3.27572
-69.2735	3.98971	0.568246		39.8921	40.3318	0.655401		30.1956	-43.9186	3.25999
-69.2734	3.98576	0.501035		39.894	40.3279	0.620831		30.1967	-43.92	3.27294
-69.275	3.98534	0.587039		39.8957	40.3289	0.702728		30.1972	-43.9249	3.27303
-69.2759	3.98611	0.502669		39.8949	40.3323	0.617023		30.1971	-43.9232	3.23383
-69.2744	3.99015	0.542203		39.8928	40.3315	0.637204		30.1966	-43.9227	3.23878
-69.2749	3.99043	0.517931		39.8921	40.3279	0.692024		30.1984	-43.9261	3.22963
-69.2767	3.98912	0.519575		39.8939	40.3284	0.607035		30.1989	-43.9254	3.25608
-69.2765	3.98509	0.481985		39.8946	40.3316	0.686239		30.2002	-43.926	3.25628
-69.274	3.98477	0.552853		39.8955	40.3319	0.674374		30.2005	-43.9288	3.23443
-69.275	3.98564	0.487219		39.8953	40.3279	0.639879		30.1998	-43.9269	3.26356
-69.2771	3.98962	0.573642		39.8929	40.328	0.708593		30.1991	-43.9271	3.23861
-69.2776	3.99018	0.501772		39.8926	40.3308	0.624479		30.2006	-43.9313	3.23534
-69.275	3.98957	0.557835		39.8936	40.3305	0.63011		30.2018	-43.931	3.22771
-69.2747	3.98551	0.493523		39.8949	40.3275	0.668021		30.2026	-43.93	3.18253
-69.2762	3.98493	0.575343		39.8953	40.3284	0.586023		30.201	-43.9326	3.20754
-69.2766	3.98576	0.494572		39.8955	40.3315	0.648015		30.2004	-43.9321	3.1825
-69.275	3.98989	0.539308		39.894	40.3308	0.649332		30.2036	-43.9325	3.18727
-69.2759	3.99013	0.533296		39.8928	40.3265	0.61361		30.2044	-43.9373	3.18607
-69.2771	3.98924	0.542722		39.8934	40.3276	0.69911		30.205	-43.9368	3.15718
-69.2767	3.98547	0.49275		39.895	40.332	0.620707		30.2058	-43.9354	3.17328
-69.2741	3.98514	0.532568		39.8956	40.3317	0.643277		30.2057	-43.9369	3.14463
-69.2755	3.98566	0.437009		39.896	40.3277	0.690679		30.205	-43.9367	3.1181
-69.2779	3.98926	0.528987		39.8943	40.328	0.596546		30.2066	-43.9379	3.13542
-69.2767	3.99076	0.473787		39.8926	40.3313	0.666429		30.2063	-43.9398	3.11706
-69.2747	3.98974	0.553555		39.8935	40.331	0.644218		30.2055	-43.9375	3.1125
-69.2753	3.98525	0.556981		39.8953	40.3276	0.602196		30.2081	-43.9388	3.1144
-69.2774	3.98442	0.595227		39.895	40.3282	0.669593		30.2081	-43.9442	3.10777
-69.277	3.98616	0.512704		39.895	40.3306	0.595735		30.2086	-43.9441	3.114
-69.275	3.98975	0.52801		39.8941	40.3305	0.610097		30.2096	-43.9417	3.06204
-69.2768	3.98988	0.539277		39.8926	40.3268	0.651292		30.2097	-43.9429	3.05984
-69.2786	3.98871	0.528713		39.8922	40.3265	0.57256		30.2111	-43.945	3.06693
-69.2761	3.98555	0.479398		39.8938	40.3306	0.638003		30.2102	-43.9417	3.02151
-69.2738	3.98481	0.565597		39.8957	40.3312	0.638126		30.2106	-43.9441	3.01158
-69.276	3.98495	0.4691		39.8953	40.3268	0.599656		30.2113	-43.9457	2.99197
-69.2794	3.9888	0.526022		39.8929	40.3272	0.673374		30.2127	-43.9478	2.98429
-69.2782	3.98993	0.518665		39.8914	40.3311	0.595709		30.2114	-43.9488	2.99721
-69.2749	3.98891	0.584651		39.8926	40.331	0.610133		30.2106	-43.946	2.97142
-69.2767	3.98458	0.512205		39.8947	40.3273	0.663278		30.2125	-43.9468	2.98548
-69.279	3.98407	0.567729		39.8954	40.328	0.569454		30.212	-43.9526	2.98996
-69.277	3.986	0.570144		39.895	40.3301	0.640996		30.2107	-43.9511	3.01244
-69.2761	3.98968	0.584758		39.8938	40.33	0.637865		30.2104	-43.9502	3.03992
-69.2768	3.98989	0.523229		39.8925	40.3267	0.6052		30.2116	-43.9544	3.01881
-69.2786	3.98919	0.518984		39.8928	40.3262	0.681004		30.2107	-43.9551	3.04088
-69.2756	3.98614	0.49817		39.8938	40.3293	0.597978		30.211	-43.9535	3.04024
-69.2739	3.98473	0.576331		39.8962	40.33	0.61539		30.2111	-43.9553	3.02734
-69.2762	3.9849	0.524982		39.8955	40.3259	0.650509		30.2134	-43.9563	3.0658
-69.279	3.98979	0.589601		39.8925	40.3252	0.562719		30.215	-43.9588	3.04737
-69.2771	3.99153	0.528282		39.891	40.3284	0.618849		30.2145	-43.9595	3.06562
-69.276	3.98946	0.563634		39.8942	40.3292	0.613149		30.213	-43.9556	3.08689
-69.2759	3.98565	0.55963		39.8953	40.3261	0.574468		30.2162	-43.9568	3.06941
-69.2774	3.98568	0.588231		39.8953	40.3267	0.637913		30.2174	-43.962	3.07203
-69.2752	3.98736	0.537211		39.894	40.3295	0.560931		30.2163	-43.9589	3.03206
-69.2744	3.99052	0.578741		39.8943	40.3297	0.57145		30.2163	-43.9577	2.98084
-69.277	3.98961	0.533752		39.8935	40.3262	0.634998		30.219	-43.9613	2.97083
-69.278	3.98918	0.500196		39.8931	40.3265	0.546952		30.2187	-43.9628	2.95785
-69.2759	3.98651	0.528235		39.8937	40.3297	0.620758		30.2191	-43.9623	2.95299
-69.2739	3.98527	0.55558		39.8967	40.3306	0.617626		30.2186	-43.9625	2.95053
-69.2776	3.98545	0.480785		39.8961	40.3275	0.584438		30.2206	-43.9624	2.96765
-69.2797	3.98968	0.537022		39.8929	40.3267	0.673502		30.2216	-43.9643	3.0166
-69.2784	3.99144	0.511579		39.8911	40.3287	0.58266		30.2209	-43.9664	2.99128
-69.2768	3.98928	0.543582		39.894	40.3293	0.602688		30.219	-43.9657	3.01122
-69.2777	3.98509	0.528856		39.8958	40.3265	0.630699		30.2216	-43.9666	2.99572
-69.2784	3.98507	0.591671		39.8948	40.3267	0.554383		30.2222	-43.9701	2.98704
-69.2778	3.9861	0.535384		39.8928	40.3292	0.615887		30.2214	-43.9686	2.95275
-69.277	3.98839	0.569106		39.894	40.3296	0.603682		30.222	-43.9687	2.89046
-69.2794	3.98905	0.541767		39.8931	40.3261	0.570948		30.2239	-43.972	2.86263
-69.2803	3.98969	0.585963		39.8924	40.3265	0.629501		30.2235	-43.9694	2.77479
-69.278	3.98632	0.544836		39.8927	40.3293	0.564877		30.225	-43.9697	2.707
-69.2776	3.98378	0.559353		39.8964	40.3298	0.564292		30.2242	-43.9705	2.71557
-69.2787	3.98525	0.506448		39.8962	40.327	0.633683		30.228	-43.97	2.66173
-69.2803	3.98946	0.564976		39.8932	40.3268	0.554494		30.2269	-43.9684	2.59516
-69.2787	3.99091	0.519092		39.8913	40.3284	0.632652		30.2258	-43.9668	2.59162
-69.2774	3.9889	0.560581		39.8937	40.3285	0.639132		30.2274	-43.9683	2.57098
-69.2782	3.98463	0.537455		39.8961	40.3271	0.603297		30.2278	-43.9713	2.51729
-69.2797	3.98407	0.578523		39.8959	40.3271	0.705421		30.2275	-43.9737	2.44029
-69.2777	3.98598	0.511109		39.8938	40.3284	0.609121		30.2293	-43.9709	2.44682
-69.2761	3.98986	0.53559		39.8945	40.3282	0.626649		30.2285	-43.9702	2.44658
-69.279	3.98973	0.558055		39.894	40.3257	0.649171		30.2293	-43.9739	2.40063
-69.2805	3.98896	0.512091		39.8923	40.3256	0.564528		30.231	-43.974	2.39917
-69.2782	3.98631	0.480128		39.8927	40.3282	0.616846		30.228	-43.9712	2.43374
-69.2762	3.98525	0.511262		39.8964	40.3291	0.600123		30.2292	-43.9719	2.4423
-69.279	3.98572	0.472142		39.8959	40.3264	0.571377		30.2286	-43.9755	2.42161
-69.2815	3.98956	0.550882		39.8925	40.3266	0.623657		30.2302	-43.974	2.37382
-69.2787	3.9916	0.482268		39.8899	40.3279	0.563121		30.229	-43.9725	2.37002
-69.2767	3.99043	0.540934		39.8932	40.3279	0.561698		30.2301	-43.973	2.35047
-69.2793	3.98486	0.484028		39.8954	40.3265	0.647052		30.2319	-43.978	2.28186
-69.2802	3.98468	0.563505		39.8953	40.3272	0.567693		30.2332	-43.9767	2.25626
-69.2784	3.98716	0.494738		39.8933	40.328	0.639206		30.2331	-43.972	2.24019
-69.2774	3.99037	0.522057		39.8937	40.3276	0.644063		30.2347	-43.9731	2.26572
-69.2805	3.9895	0.49096		39.8935	40.326	0.603467		30.234	-43.9747	2.25482
-69.2821	3.98909	0.480023		39.8927	40.3263	0.701505		30.2359	-43.9726	2.22661
-69.2786	3.98672	0.471149		39.8926	40.3276	0.601507		30.2341	-43.9726	2.19197
-69.2766	3.9849	0.524722		39.8964	40.3285	0.605039		30.2367	-43.9731	2.19521
-69.2799	3.98475	0.464047		39.8965	40.3265	0.636631		30.2355	-43.9751	2.14844
-69.2816	3.98928	0.549439		39.8929	40.326	0.554754		30.237	-43.9757	2.10684
-69.2796	3.99105	0.478684		39.8906	40.327	0.610781		30.2364	-43.9741	2.13088
-69.2775	3.98944	0.52348		39.8942	40.3275	0.611916		30.2374	-43.9724	2.11997
-69.2802	3.98452	0.465034		39.8964	40.326	0.580134		30.2377	-43.9755	2.13907
-69.2815	3.98436	0.543221		39.8959	40.3269	0.655831		30.2379	-43.9758	2.15048
-69.2786	3.98674	0.479823		39.8936	40.3276	0.593188		30.2389	-43.9725	2.16665
-69.2778	3.99013	0.511809		39.8939	40.327	0.599209		30.2407	-43.9731	2.13848
-69.2804	3.98929	0.472739		39.8933	40.3251	0.682091		30.2409	-43.9764	2.09571
-69.2813	3.98892	0.48378		39.8935	40.3262	0.589591		30.2432	-43.9772	2.10556
-69.2786	3.98672	0.490154		39.893	40.3272	0.666602		30.2421	-43.9755	2.1065
-69.2765	3.98529	0.538763		39.8959	40.3277	0.662213		30.2409	-43.9746	2.04733
-69.2798	3.98481	0.447066		39.8958	40.3262	0.616491		30.245	-43.9768	2.04148
-69.2827	3.98968	0.529797		39.8933	40.3262	0.71359		30.2455	-43.9762	2.01828
-69.28	3.9921	0.470994		39.8903	40.3263	0.610641		30.2453	-43.9747	2.00041
-69.278	3.98964	0.549934		39.8933	40.3268	0.628309		30.2456	-43.974	1.95639
-69.2796	3.98464	0.473726		39.8951	40.3254	0.642624		30.2448	-43.9751	1.87621
-69.2817	3.98555	0.623391		39.8949	40.3263	0.562384		30.2458	-43.9782	1.88112
-69.2805	3.98759	0.51125		39.8929	40.3278	0.614442		30.2464	-43.9735	1.85566
-69.2783	3.98995	0.556963		39.8933	40.3273	0.601428		30.2453	-43.9733	1.83979
-69.2804	3.98995	0.510687		39.8932	40.3251	0.569314		30.245	-43.9787	1.85552
-69.283	3.99028	0.56322		39.8928	40.3262	0.632505		30.2457	-43.9795	1.86315
-69.2805	3.98765	0.535499		39.8928	40.3275	0.58552		30.2474	-43.9776	1.87187
-69.2779	3.98532	0.538847		39.8956	40.3272	0.589453		30.2477	-43.9787	1.84068
-69.2801	3.98525	0.446166		39.8956	40.3253	0.667661		30.2472	-43.9791	1.84354
-69.2826	3.99064	0.588632		39.8938	40.326	0.582647		30.2496	-43.9803	1.82473
-69.281	3.99236	0.523393		39.8907	40.3257	0.652939		30.2503	-43.9781	1.7954
-69.2781	3.98977	0.542236		39.893	40.3259	0.65155		30.2505	-43.976	1.77902
-69.2797	3.98523	0.489345		39.896	40.3262	0.599925		30.2514	-43.9791	1.74823
-69.2827	3.98517	0.656276		39.8962	40.3273	0.697424		30.2512	-43.9795	1.74761
-69.2813	3.98669	0.56799		39.8934	40.327	0.602229		30.2522	-43.9752	1.71081
-69.279	3.98968	0.529918		39.8932	40.3263	0.617512		30.2518	-43.9753	1.69618
-69.2807	3.98986	0.484567		39.8931	40.3248	0.642792		30.2518	-43.9801	1.68754
-69.284	3.98922	0.533044		39.8934	40.3257	0.559398		30.2542	-43.9803	1.65397
-69.2825	3.98651	0.498996		39.8932	40.3269	0.616926		30.2538	-43.9755	1.64867
-69.2785	3.98542	0.515056		39.8954	40.3265	0.599386		30.2546	-43.975	1.63333
-69.2791	3.98624	0.503609		39.8959	40.3247	0.567595		30.2555	-43.9764	1.61918
-69.2823	3.99072	0.575703		39.8943	40.3259	0.624437		30.257	-43.9775	1.59488
-69.2819	3.99137	0.511118		39.8911	40.3264	0.571449		30.2573	-43.9773	1.56799
-69.279	3.9896	0.668542		39.893	40.3258	0.566186		30.2564	-43.9753	1.57525
-69.2797	3.9852	0.566454		39.8959	40.3252	0.642378		30.2585	-43.9757	1.5611
-69.2804	3.98579	0.575755		39.8967	40.3267	0.561371		30.259	-43.9782	1.55006
-69.2804	3.98728	0.494031		39.8934	40.3263	0.633191		30.2577	-43.9762	1.54473
-69.2796	3.98938	0.608919		39.8938	40.3257	0.640813		30.258	-43.9772	1.53619
-69.281	3.98949	0.503539		39.894	40.325	0.592885		30.259	-43.9789	1.53406
-69.2829	3.98977	0.521831		39.8934	40.3257	0.690435		30.2615	-43.9773	1.5599
-69.2814	3.98636	0.547097		39.893	40.326	0.596674		30.2595	-43.9741	1.55674
-69.2791	3.98489	0.568871		39.8963	40.3264	0.598557		30.2591	-43.974	1.54217
-69.2812	3.98509	0.448299		39.8965	40.3253	0.641606		30.2614	-43.9769	1.5254
-69.2843	3.98969	0.576416		39.8939	40.3257	0.559743		30.2628	-43.9771	1.52975
-69.2825	3.99191	0.535402		39.8911	40.3259	0.619645		30.2623	-43.9776	1.54464
-69.2794	3.99038	0.531768		39.8934	40.3258	0.624074		30.2637	-43.9738	1.51064
-69.2803	3.98549	0.47044		39.8963	40.3252	0.591806		30.2641	-43.9759	1.49294
-69.2828	3.98537	0.572566		39.8968	40.3264	0.676051		30.2652	-43.9785	1.51107
-69.2818	3.98675	0.562804		39.8934	40.3263	0.605115		30.2649	-43.9753	1.55556
-69.2795	3.99039	0.578132		39.8937	40.3255	0.605412		30.2655	-43.9721	1.54977
-69.2813	3.98984	0.508281		39.8945	40.3246	0.683342		30.266	-43.9755	1.52193
-69.2832	3.98957	0.488249		39.8944	40.3257	0.586077		30.2673	-43.9757	1.5135
-69.2806	3.98755	0.492496		39.8934	40.326	0.660759		30.2662	-43.976	1.50421
-69.2779	3.98597	0.52015		39.8962	40.3262	0.646134		30.2675	-43.9744	1.51483
-69.2802	3.98576	0.437629		39.8972	40.3257	0.596881		30.2678	-43.9753	1.46389
-69.2837	3.99004	0.596056		39.8943	40.3257	0.692779		30.2689	-43.9761	1.47718
-69.2829	3.99094	0.568634		39.891	40.3252	0.588663		30.2686	-43.9777	1.46493
-69.2804	3.98982	0.598797		39.894	40.3256	0.60698		30.2689	-43.9737	1.45559
-69.2815	3.98492	0.510959		39.897	40.3252	0.625071		30.2686	-43.9741	1.47302
-69.2833	3.98533	0.553581		39.8969	40.3259	0.548402		30.2697	-43.976	1.45309
-69.2817	3.98714	0.528368		39.8938	40.3261	0.601981		30.2703	-43.9751	1.47979
-69.2803	3.99039	0.575075		39.8943	40.3256	0.589188		30.2701	-43.9717	1.42878
-69.2812	3.99035	0.538132		39.8949	40.3243	0.558144		30.2704	-43.9741	1.46096
-69.283	3.99008	0.505636		39.8946	40.3255	0.621286		30.2727	-43.9752	1.51263
-69.2812	3.9864	0.509656		39.8936	40.3261	0.563254		30.2729	-43.9743	1.46638
-69.2785	3.98532	0.552694		39.8964	40.3259	0.566791		30.2721	-43.9733	1.47889
-69.2796	3.98591	0.486095		39.8973	40.325	0.640872		30.2725	-43.9752	1.48983
-69.2832	3.9905	0.561241		39.8951	40.3255	0.55496		30.274	-43.9749	1.49009
-69.2818	3.99212	0.530302		39.8914	40.3251	0.627217		30.2744	-43.9752	1.52307
-69.2794	3.99072	0.59619		39.8938	40.3251	0.626696		30.2737	-43.9725	1.49751
-69.2798	3.98596	0.523613		39.897	40.3253	0.586123		30.2742	-43.9758	1.50626
-69.2821	3.9857	0.571838		39.8967	40.3261	0.683562		30.2752	-43.9773	1.49928
-69.2812	3.98673	0.517687		39.8938	40.3258	0.58836		30.2759	-43.9749	1.51239
-69.2798	3.9899	0.531119		39.8945	40.3255	0.608864		30.2752	-43.972	1.5255
-69.2822	3.98968	0.50862		39.8949	40.3242	0.629858		30.2767	-43.976	1.44883
-69.285	3.98892	0.519723		39.8944	40.3249	0.547904		30.278	-43.976	1.43933
-69.2832	3.98654	0.513919		39.8936	40.3258	0.602564		30.2774	-43.9744	1.47475
-69.2793	3.98656	0.542194		39.8965	40.3257	0.591186		30.2773	-43.9721	1.42586
-69.281	3.98664	0.450912		39.8971	40.3243	0.564778		30.281	-43.9728	1.35644
-69.2848	3.9898	0.569309		39.8943	40.3249	0.618869		30.2818	-43.974	1.34838
-69.2843	3.99101	0.501586		39.8913	40.3256	0.566004		30.2827	-43.9718	1.31937
-69.28	3.9901	0.589957		39.8936	40.325	0.563395		30.2825	-43.9668	1.30664
-69.2807	3.98588	0.499878		39.8965	40.3246	0.644235		30.2856	-43.9689	1.24267
-69.284	3.9847	0.584016		39.8965	40.3257	0.561746		30.2866	-43.9709	1.22505
-69.2829	3.98636	0.570038		39.8941	40.3256	0.631539		30.2856	-43.9703	1.198
-69.2804	3.99077	0.58895		39.8941	40.3248	0.642768		30.2836	-43.9664	1.18599
-69.2817	3.99038	0.514677		39.8942	40.3241	0.603145		30.2874	-43.9686	1.21036
-69.284	3.98975	0.542089		39.8936	40.3246	0.698744		30.2873	-43.9694	1.17276
-69.2824	3.98644	0.527999		39.8936	40.3254	0.600473		30.2867	-43.9691	1.19299
-69.2804	3.98504	0.603848		39.8965	40.3258	0.599643		30.2858	-43.9691	1.20064
-69.2815	3.98533	0.49437		39.8968	40.3246	0.64634		30.2877	-43.9693	1.23964
-69.2848	3.9901	0.539732		39.8937	40.3245	0.561431		30.2882	-43.9704	1.2664
-69.2838	3.99141	0.486554		39.8912	40.3251	0.618861		30.289	-43.9694	1.21998
-69.2809	3.98993	0.543603		39.8937	40.3249	0.625438		30.286	-43.9695	1.25327
-69.283	3.98507	0.510892		39.8964	40.3241	0.596463		30.2876	-43.9715	1.24197
-69.2854	3.98443	0.576423		39.8965	40.3252	0.679606		30.29	-43.9719	1.23319
-69.2839	3.98669	0.50202		39.8941	40.3257	0.602494		30.2887	-43.9701	1.26186
-69.2822	3.99004	0.548994		39.8938	40.3246	0.60483		30.286	-43.9685	1.21373
-69.2832	3.98983	0.525584		39.8942	40.3237	0.68784		30.2896	-43.9717	1.26371
-69.2857	3.98927	0.508763		39.894	40.3246	0.590725		30.2903	-43.97	1.31331
-69.2831	3.98672	0.467888		39.8938	40.3253	0.663943		30.2891	-43.9671	1.30142
-69.2804	3.98541	0.54273		39.8963	40.3252	0.651167		30.2883	-43.9668	1.37215
-69.2825	3.98489	0.494603		39.8968	40.3245	0.609658		30.29	-43.9689	1.39068
-69.2853	3.98957	0.532188		39.8941	40.3246	0.705425		30.2901	-43.9676	1.40465
-69.2833	3.99144	0.561296		39.8915	40.3246	0.595254		30.2924	-43.9665	1.47635
-69.2802	3.98944	0.546534		39.894	40.3247	0.613726		30.2904	-43.966	1.45185
-69.2822	3.98477	0.510503		39.8968	40.3243	0.634684		30.2923	-43.9683	1.46114
-69.2847	3.98503	0.543722		39.8965	40.3248	0.559218		30.2935	-43.9697	1.48242
-69.2834	3.98713	0.546635		39.8942	40.3255	0.609897		30.2942	-43.9683	1.47285
-69.2819	3.99024	0.568947		39.8943	40.3247	0.599889		30.2922	-43.9664	1.52837
-69.2841	3.98994	0.496096		39.8944	40.3232	0.574421		30.2945	-43.97	1.48462
-69.2852	3.99006	0.522492		39.894	40.3243	0.637126		30.2941	-43.9716	1.49051
-69.2839	3.98604	0.503283		39.8939	40.3255	0.575449		30.2955	-43.9684	1.50739
-69.2817	3.9845	0.570158		39.8962	40.325	0.578214		30.2959	-43.9649	1.47422
-69.2828	3.98561	0.490572		39.897	40.324	0.656295		30.2951	-43.967	1.53606
-69.2853	3.99028	0.564367		39.8946	40.3245	0.568557		30.2944	-43.966	1.46499
-69.2846	3.99115	0.524658		39.8918	40.3245	0.636298		30.2964	-43.9635	1.46877
-69.282	3.99038	0.571733		39.8939	40.3242	0.632619		30.2967	-43.9599	1.50871
-69.2822	3.98595	0.511031		39.8968	40.3244	0.594509		30.2975	-43.9608	1.45674
-69.2835	3.98605	0.573353		39.8967	40.325	0.692995		30.2976	-43.9629	1.47263
-69.283	3.98705	0.537604		39.8944	40.325	0.594572		30.2981	-43.9651	1.40413
-69.2813	3.99046	0.540555		39.8946	40.3246	0.615785		30.2971	-43.9607	1.39312
-69.2822	3.99118	0.533634		39.8947	40.3234	0.639652		30.3015	-43.9607	1.37742
-69.2833	3.99106	0.539305		39.8939	40.324	0.559318		30.3005	-43.9664	1.30407
-69.2833	3.98745	0.557289		39.8939	40.3253	0.608144		30.3009	-43.9625	1.324
-69.282	3.98534	0.554301		39.8967	40.3252	0.590382		30.2999	-43.9621	1.26976
-69.2832	3.98601	0.462155		39.8973	40.3238	0.56355		30.3023	-43.9651	1.24018
-69.2842	3.99179	0.604609		39.8946	40.3242	0.615251		30.3001	-43.9647	1.24054
-69.284	3.9923	0.522544		39.8919	40.3247	0.557757		30.3016	-43.9626	1.22523
-69.2825	3.98964	0.600613		39.8939	40.3241	0.554737		30.2991	-43.9631	1.24413
-69.2838	3.9856	0.526696		39.8969	40.3238	0.639146		30.3018	-43.9621	1.21137
-69.2846	3.9861	0.677878		39.8971	40.325	0.559497		30.3018	-43.9618	1.22251
-69.2848	3.98682	0.548043		39.8946	40.325	0.627394		30.3019	-43.9619	1.24608
-69.2835	3.98983	0.547332		39.8944	40.3241	0.638693		30.3021	-43.9589	1.22039
-69.2845	3.99062	0.504977		39.8947	40.3235	0.599493		30.3044	-43.9587	1.22202
-69.2858	3.99066	0.572329		39.8942	40.3241	0.69529		30.3031	-43.964	1.19375
-69.2857	3.98643	0.495189		39.8942	40.3248	0.596159		30.3043	-43.9594	1.20244
-69.2828	3.98495	0.549563		39.897	40.3251	0.598719		30.3051	-43.9568	1.19248
-69.2836	3.98621	0.470305		39.8975	40.324	0.645292		30.3063	-43.9606	1.15169
-69.2853	3.99072	0.666124		39.8944	40.3239	0.559622		30.3049	-43.9609	1.16745
-69.2857	3.99082	0.521426		39.8919	40.3245	0.616825		30.3061	-43.9569	1.12248
-69.2832	3.98963	0.582758		39.8943	40.3242	0.62212		30.3057	-43.9564	1.09767
-69.2835	3.98613	0.546491		39.8971	40.3234	0.593263		30.307	-43.9562	1.10185
-69.2842	3.98622	0.633295		39.8972	40.3247	0.673278		30.3071	-43.9575	1.05025
-69.285	3.98694	0.515248		39.8947	40.3252	0.5958		30.3077	-43.9548	1.0482
-69.2835	3.99037	0.557135		39.8945	40.3241	0.599167		30.3059	-43.9534	1.03422
-69.2843	3.9909	0.532635		39.8949	40.3232	0.682671		30.3087	-43.9569	0.981572
-69.2853	3.99034	0.52005		39.8947	40.3241	0.587171		30.308	-43.9602	0.982787
-69.2849	3.98645	0.481235		39.8945	40.3248	0.659892		30.3087	-43.9544	0.964877
-69.2823	3.98504	0.54277		39.8969	40.3247	0.649068		30.3084	-43.953	0.940044
-69.2834	3.98586	0.467672		39.8975	40.324	0.609106		30.31	-43.9598	0.935077
-69.2853	3.99088	0.561628		39.8947	40.3241	0.704805		30.3095	-43.9592	0.921955
-69.2857	3.99147	0.48483		39.8921	40.3241	0.593829		30.3106	-43.9547	0.950877
-69.2835	3.9898	0.541732		39.8946	40.3241	0.612482		30.3089	-43.9558	0.964341
-69.2835	3.98592	0.491767		39.8974	40.3237	0.63309		30.3099	-43.9581	0.953595
-69.2845	3.9862	0.580082		39.897	40.3244	0.557094		30.3109	-43.9574	0.999789
-69.2854	3.98711	0.48497		39.8948	40.325	0.607144		30.3102	-43.9564	0.996952
-69.2838	3.99015	0.527893		39.8949	40.3242	0.595959		30.3085	-43.9533	0.998505
-69.2842	3.99087	0.50001		39.8951	40.3228	0.570686		30.3118	-43.9563	1.01086
-69.2852	3.99106	0.50828		39.8947	40.3238	0.632229		30.3108	-43.9594	1.00094
-69.2853	3.98709	0.476377		39.8945	40.325	0.571927		30.3109	-43.9535	1.01763
-69.2829	3.98559	0.524992		39.8969	40.3246	0.573953		30.3115	-43.9504	0.943195
-69.2836	3.98639	0.453606		39.8976	40.3235	0.65254		30.3135	-43.9555	0.899344
-69.2854	3.99111	0.551499		39.8952	40.3241	0.564942		30.3134	-43.9549	0.9302
-69.2862	3.99183	0.479643		39.8924	40.324	0.63319		30.315	-43.949	0.831578
-69.2835	3.99009	0.540094		39.8945	40.3238	0.631553		30.3136	-43.9481	0.774142
-69.2833	3.9861	0.483221		39.8975	40.324	0.593515		30.314	-43.9521	0.774525
-69.2848	3.98657	0.55896		39.8974	40.3245	0.693029		30.3147	-43.9534	0.743403
-69.2855	3.98734	0.484777		39.895	40.3247	0.593777		30.3142	-43.9544	0.723287
-69.2838	3.99043	0.524422		39.8952	40.3242	0.615983		30.3128	-43.951	0.678905
-69.2845	3.99108	0.50579		39.8953	40.323	0.640894		30.3139	-43.9533	0.70025
-69.2855	3.99101	0.509891		39.8945	40.3236	0.559462		30.3146	-43.9537	0.686994
-69.2856	3.98722	0.476234		39.8945	40.3248	0.607375		30.3155	-43.953	0.706858
-69.283	3.98576	0.526259		39.8973	40.3247	0.58868		30.3127	-43.9502	0.733905
-69.2836	3.9867	0.455928		39.8978	40.3233	0.561483		30.3154	-43.9518	0.704367
-69.286	3.99161	0.556832		39.8952	40.3238	0.613144		30.3166	-43.9522	0.735777
-69.2864	3.99209	0.478496		39.8925	40.3242	0.555134		30.3181	-43.9486	0.73624
-69.2837	3.99038	0.540452		39.8945	40.3237	0.551707		30.3148	-43.9483	0.721117
-69.2837	3.98643	0.494216		39.8975	40.3235	0.635741		30.3161	-43.9509	0.72168
-69.285	3.98654	0.574431		39.8977	40.3246	0.557027		30.316	-43.9519	0.679498
-69.2859	3.98751	0.486459		39.8952	40.3246	0.625182		30.3164	-43.9509	0.699834
-69.284	3.99069	0.522823		39.895	40.3238	0.636919		30.3167	-43.9499	0.718977
-69.2844	3.99138	0.49775		39.8953	40.3231	0.596494		30.3179	-43.9507	0.701577
-69.2859	3.99141	0.512527		39.8948	40.3237	0.690097		30.316	-43.9524	0.698916
-69.2857	3.98735	0.478718		39.8947	40.3245	0.592117		30.3172	-43.9511	0.663614
-69.2831	3.98595	0.529173		39.8976	40.3247	0.592948		30.3161	-43.9489	0.699236
-69.2841	3.9869	0.462191		39.8982	40.3237	0.642324		30.3186	-43.948	0.700687
-69.286	3.99143	0.572062		39.8951	40.3235	0.556877		30.3177	-43.9501	0.648824
-69.2867	3.99223	0.48442		39.8926	40.3241	0.615138		30.3173	-43.9511	0.674586
-69.284	3.99051	0.540928		39.8949	40.3239	0.624392		30.3166	-43.9465	0.678903
-69.2837	3.98659	0.485267		39.8977	40.3231	0.596025		30.3192	-43.9477	0.666698
-69.2855	3.98699	0.576451		39.8977	40.3243	0.678566		30.318	-43.9503	0.679275
-69.2861	3.98768	0.490376		39.8953	40.3248	0.598375		30.3171	-43.949	0.653375
-69.2843	3.99087	0.528078		39.895	40.3236	0.600221		30.3161	-43.9463	0.688715
-69.2851	3.99158	0.516705		39.8954	40.3227	0.683331		30.3206	-43.9473	0.66309
-69.2861	3.99127	0.529264		39.8952	40.3237	0.58675		30.3201	-43.9497	0.664917
-69.2863	3.98749	0.479733		39.8951	40.3244	0.659181		30.3186	-43.9478	0.705949
-69.2836	3.98604	0.527828		39.8975	40.3243	0.647811		30.3163	-43.9462	0.673231
-69.2842	3.98699	0.463222		39.8981	40.3238	0.607625		30.3194	-43.9503	0.688971
-69.2867	3.99192	0.564618		39.8953	40.3237	0.703612		30.3195	-43.9532	0.674184
-69.2871	3.99243	0.480291		39.8927	40.3237	0.593569		30.3207	-43.9467	0.674638
-69.2843	3.99081	0.547581		39.8952	40.3239	0.610644		30.3184	-43.9444	0.679251
-69.2845	3.9869	0.506156		39.8979	40.3233	0.632393		30.3194	-43.949	0.644776
-69.2857	3.98685	0.586083		39.8976	40.3241	0.554353		30.3225	-43.9483	0.664629
-69.2866	3.98783	0.497423		39.8953	40.3247	0.605844		30.3235	-43.943	0.665823
-69.2848	3.99083	0.536905		39.8955	40.3239	0.595554		30.3203	-43.9423	0.64623
-69.2852	3.99156	0.501831		39.8957	40.3225	0.569615		30.3209	-43.9461	0.666258
-69.2866	3.9917	0.512768		39.8953	40.3235	0.634751		30.3239	-43.9457	0.648633
-69.2866	3.98768	0.49547		39.8951	40.3247	0.57165		30.3251	-43.9429	0.665167
-69.284	3.98637	0.566763		39.8975	40.3243	0.577282		30.3218	-43.941	0.658634
-69.2852	3.98732	0.476369		39.8981	40.3233	0.653727		30.3228	-43.9449	0.638642
-69.2869	3.99173	0.595044		39.8957	40.3238	0.565029		30.3251	-43.9454	0.63952
-69.2875	3.99254	0.505052		39.8929	40.3237	0.631738		30.3252	-43.9438	0.639447
-69.2847	3.99068	0.573768		39.895	40.3235	0.625434		30.3215	-43.9439	0.627766
-69.2808	3.98964	1.07659		39.898	40.3235	0.756557		30.3234	-43.9456	0.794513
-69.2777	3.98991	1.39821		39.9016	40.3235	0.890985		30.3244	-43.9466	0.887092
-69.2753	3.99143	0.656546		39.9051	40.3225	0.901382		30.3232	-43.9455	0.96824
-69.2731	3.99342	1.02059		39.9091	40.3198	1.04573		30.3224	-43.944	1.04122
-69.2713	3.996	1.02255		39.9136	40.316	1.06007		30.3213	-43.9416	1.09525
-69.2695	3.99821	0.484459		39.9177	40.3125	1.10832		30.3205	-43.94	1.19055
-69.2672	3.99818	1.09913		39.9209	40.3103	1.01085		30.32	-43.9394	1.09954
-69.2647	3.99701	0.733951		39.9238	40.3089	0.974296		30.3197	-43.9386	1.05532
-69.2625	3.99627	0.511228		39.9267	40.3073	0.923551		30.3197	-43.9385	0.996008
-69.2602	3.99517	0.933081		39.929	40.3066	0.859039		30.32	-43.9388	0.944012
-69.2583	3.99453	0.47575		39.9308	40.3075	0.852459		30.3198	-43.938	0.938673
-69.2573	3.99619	0.606808		39.9327	40.3074	0.780277		30.3194	-43.9364	0.891929
-69.2567	3.99842	0.731998		39.9351	40.3054	0.775421		30.3192	-43.9353	0.815579
-69.2557	3.99949	0.451805		39.9371	40.3041	0.738011		30.319	-43.9341	0.758758
-69.2548	4.00042	0.623299		39.9387	40.304	0.697087		30.3187	-43.9322	0.769992
-69.2539	4.00107	0.609469		39.9405	40.3029	0.693301		30.3186	-43.9311	0.772669
-69.2529	4.00093	0.312369		39.9422	40.3016	0.636758		30.3187	-43.9309	0.730698
-69.2521	4.00103	0.613387		39.9432	40.3023	0.641277		30.3188	-43.9305	0.706813
-69.2511	4.00075	0.377875		39.944	40.3035	0.585675		30.3191	-43.9306	0.693984
-69.25	3.9997	0.422219		39.9451	40.3034	0.570626		30.3194	-43.9311	0.670406
-69.2495	4.00016	0.473456		39.9462	40.3032	0.545117		30.3195	-43.9307	0.671668
-69.2496	4.0016	0.325004		39.9471	40.3034	0.511373		30.3196	-43.9298	0.648227
-69.2491	4.00143	0.33512		39.9481	40.3029	0.50215		30.3198	-43.9295	0.595327
-69.2486	4.00143	0.433347		39.9491	40.3024	0.471852		30.32	-43.9294	0.557534
-69.2487	4.00288	0.246548		39.9497	40.3027	0.471732		30.3201	-43.9294	0.543875
-69.2484	4.00263	0.407504		39.9502	40.3032	0.4373		30.3206	-43.9306	0.542104
-69.2476	4.00072	0.304963		39.9505	40.304	0.421186		30.3212	-43.932	0.49967
-69.2475	4.00062	0.229727		39.9507	40.3051	0.387441		30.3213	-43.9323	0.477243
-69.2477	4.0017	0.304825		39.9509	40.3061	0.376189		30.3213	-43.9321	0.466945
-69.2477	4.0019	0.234383		39.9511	40.3066	0.354224		30.3212	-43.9319	0.458981
-69.2478	4.00221	0.211445		39.9513	40.3072	0.338913		30.3207	-43.931	0.459737
-69.2481	4.00298	0.294461		39.9515	40.3075	0.326705		30.3202	-43.9301	0.436037
-69.2482	4.00326	0.171704		39.9519	40.3074	0.314362		30.3201	-43.9303	0.415413
-69.2483	4.00329	0.208923		39.9521	40.3077	0.299715		30.32	-43.9309	0.393678
-69.2483	4.00291	0.22253		39.9521	40.3084	0.289453		30.3197	-43.9309	0.392156
-69.2481	4.00202	0.146136		39.9522	40.3089	0.269661		30.3193	-43.9311	0.379089
-69.2482	4.00189	0.21		39.9522	40.3094	0.264197		30.319	-43.9316	0.351311
-69.2484	4.00225	0.157855		39.9522	40.3102	0.243847		30.3184	-43.9314	0.336976
-69.2484	4.00179	0.142089		39.9521	40.3109	0.235487		30.3177	-43.9307	0.32637
-69.2485	4.00161	0.161603		39.952	40.3116	0.225489		30.3169	-43.9301	0.322809
-69.2491	4.00252	0.126812		39.9519	40.3123	0.215017		30.3162	-43.9297	0.314074
-69.2494	4.00293	0.123543		39.9518	40.3128	0.208089		30.3156	-43.9295	0.304521
-69.2495	4.00261	0.15407		39.9517	40.3134	0.200117		30.315	-43.9298	0.292669
-69.2497	4.00267	0.0964955		39.9517	40.314	0.19278		30.3145	-43.9302	0.285459
-69.2499	4.00264	0.131636		39.9516	40.3143	0.188604		30.3139	-43.9304	0.285894
-69.25	4.00222	0.106006		39.9515	40.3146	0.175976		30.3132	-43.9306	0.277195
-69.2503	4.00226	0.0964294		39.9514	40.3151	0.170735		30.3124	-43.9303	0.264592
-69.2506	4.00255	0.100304		39.9513	40.3156	0.163942		30.3115	-43.9296	0.254235
-69.2509	4.00259	0.106139		39.9512	40.316	0.156599		30.3105	-43.929	0.249982
-69.2512	4.0027	0.0749175		39.9511	40.3165	0.152856		30.3098	-43.9288	0.244302
-69.2514	4.00281	0.0959388		39.9509	40.317	0.145942		30.309	-43.9287	0.236456
-69.2516	4.00267	0.0722299		39.9508	40.3174	0.144008		30.3082	-43.9284	0.22744
-69.2519	4.00265	0.0764378		39.9506	40.3181	0.139535		30.3074	-43.9284	0.219632
-69.2522	4.00273	0.0786948		39.9504	40.3189	0.134126		30.3067	-43.9284	0.21638
-69.2524	4.00266	0.0740605		39.9503	40.3193	0.129849		30.3059	-43.9281	0.21423
-69.2527	4.00272	0.0677787		39.9502	40.3197	0.125463		30.3051	-43.9278	0.209392
-69.2529	4.00278	0.0717036		39.95	40.3201	0.121469		30.3044	-43.9277	0.201334
-69.2531	4.00266	0.0554573		39.9499	40.3204	0.117749		30.3036	-43.9273	0.198322
-69.2534	4.00279	0.0618324		39.9499	40.3207	0.115963		30.3027	-43.9267	0.195131
-69.2537	4.00305	0.059348		39.9497	40.3211	0.112679		30.302	-43.9263	0.191474
-69.2539	4.00288	0.0507561		39.9496	40.3214	0.1121		30.3013	-43.926	0.18652
-69.2541	4.00276	0.0587906		39.9495	40.3216	0.107455		30.3007	-43.9257	0.180967
-69.2544	4.00304	0.0484667		39.9494	40.3218	0.10677		30.3001	-43.9255	0.177848
-69.2546	4.00311	0.0473681		39.9493	40.3221	0.103559		30.2996	-43.9254	0.174344
-69.2549	4.00298	0.0515804		39.9492	40.3223	0.100955		30.299	-43.925	0.173578
-69.2551	4.00312	0.0449245		39.9491	40.3225	0.0988684		30.2984	-43.9245	0.169674
-69.2554	4.00329	0.0437223		39.949	40.3227	0.0957153		30.2979	-43.9242	0.165752
-69.2556	4.00321	0.0481272		39.9489	40.323	0.0949738		30.2975	-43.9241	0.164135
-69.2558	4.00298	0.034621		39.9488	40.3233	0.0922341		30.2971	-43.9239	0.162408
-69.2559	4.00266	0.0435644		39.9486	40.3235	0.0909565		30.2968	-43.9237	0.161342
-69.2561	4.00257	0.0382634		39.9485	40.3236	0.0895683		30.2965	-43.9236	0.158338
-69.2564	4.00283	0.036621		39.9484	40.3237	0.0885058		30.2962	-43.9233	0.156319
-69.2566	4.00292	0.0377081		39.9483	40.3239	0.0868781		30.2959	-43.923	0.154212
-69.2568	4.00283	0.0374572		39.9483	40.3239	0.0851416		30.2957	-43.9228	0.153096
-69.2571	4.00302	0.0322034		39.9481	40.324	0.0832427		30.2955	-43.9226	0.151949
-69.2574	4.00315	0.0373349		39.948	40.3242	0.0820557		30.2953	-43.9224	0.149205
-69.2575	4.0029	0.032043		39.9479	40.3244	0.0802816		30.2952	-43.9223	0.147037
-69.2576	4.00279	0.0328188		39.9477	40.3245	0.0792576		30.2951	-43.9221	0.14607
-69.2578	4.0029	0.0333979		39.9476	40.3247	0.0779745		30.2949	-43.9218	0.145748
-69.258	4.00277	0.0317497		39.9474	40.3249	0.0770962		30.2949	-43.9216	0.144492
-69.2581	4.00263	0.0294728		39.9472	40.3251	0.0758615		30.2949	-43.9216	0.143344
-69.2583	4.0027	0.031839		39.947	40.3252	0.0748409		30.2949	-43.9215	0.142358
-69.2585	4.00271	0.0278823		39.9468	40.3253	0.0736637		30.2949	-43.9213	0.14181
-69.2586	4.00271	0.0310817		39.9466	40.3254	0.0727464		30.2949	-43.9214	0.141303
-69.2588	4.00281	0.0301128		39.9464	40.3255	0.07146		30.295	-43.9214	0.140429
-69.259	4.00275	0.0272962		39.9462	40.3255	0.0708394		30.295	-43.9213	0.139286
-69.259	4.00261	0.0302717		39.946	40.3256	0.0698173		30.2951	-43.9212	0.138154
-69.2592	4.00261	0.0266876		39.9458	40.3258	0.0690707		30.2952	-43.9213	0.137818
-69.2593	4.00258	0.0273298		39.9455	40.3259	0.068181		30.2953	-43.9213	0.13721
-69.2594	4.00255	0.0291338		39.9453	40.3259	0.0674459		30.2954	-43.9213	0.13655
-69.2596	4.00272	0.0250703		39.9451	40.3261	0.0668775		30.2955	-43.9213	0.135826
-69.2597	4.00282	0.0270455		39.9448	40.3262	0.0660969		30.2956	-43.9214	0.135328
-69.2597	4.00272	0.0272115		39.9446	40.3262	0.0653453		30.2957	-43.9214	0.135084
-69.2598	4.00271	0.0243834		39.9443	40.3263	0.0647128		30.2958	-43.9214	0.134788
-69.2599	4.00268	0.0273183		39.944	40.3264	0.0641894		30.2959	-43.9215	0.134637
-69.2599	4.0025	0.0251827		39.9438	40.3265	0.063579		30.296	-43.9215	0.133943
-69.2599	4.00247	0.0249326		39.9435	40.3265	0.0631764		30.2961	-43.9216	0.133605
-69.26	4.0026	0.0259507		39.9432	40.3266	0.0626434		30.2962	-43.9217	0.133403
-69.26	4.00256	0.0243024		39.943	40.3267	0.0623681		30.2963	-43.9218	0.133171
-69.26	4.00249	0.0242936		39.9428	40.3267	0.0619671		30.2964	-43.9218	0.132827
-69.26	4.00259	0.0250205		39.9425	40.3268	0.0613996		30.2965	-43.9218	0.132286

[truncated: 2 more sheets: SI Fig. 17, SI Fig. 20b]
